# Supplementary material for: LKB1 depletion-mediated epithelial–mesenchymal transition induces fibroblast activation in lung fibrosis
Source: Genes Dis. Author manuscript; Available in PMC 2024 May 1. (PMC7615521; doi:10.1016/j.gendis.2023.06.034)
Supplement: Supple Table S1 [file EMS177469-supplement-Supple_Table_S1.xlsx]

## Sheet: Table S1
Table S1. DEGs in LKB1-depleted alveolar type II cells
List of 1,427 DEGs (Padj-value < 0.05 & |Log2FoldChange| > 1) identified by DESeq2.
"baseMean" is the mean of the normalized count for all samples.
"Log2FoldChange" is the log-ratio in the gene expression values for LKB1-depleted vs. control ATII cells.
"P-value" is the result of Wald test for estimating which gene is statistically significant.
"Padj" is the adjusted P-value by the Benjamini-Hochberg method.
"Control" is ATII cells transfected with control siRNA.
"LKB1_siRNA" is ATII cells transfected with siRNA against LKB1.
"change" indicates up or down DEGs.
The data list is organized here from maximal to minimal Log2FoldChange.
Gene_name	baseMean	Log2FoldChange	P-value	Padj	Control_1	Control_2	Control_3	LKB1_siRNA_1	LKB1_siRNA_2	LKB1_siRNA_3	Change
BTNL8	14.3681	7.87277	3.93e-09	2.03e-08	0	0	0	25.6363	30.5852	29.987	up
IGFN1	136.767	7.06754	6.69e-31	1.11e-29	2.10501	0.950995	2.60375	299.091	343.428	172.425	up
TMEM156	8.29461	6.83059	4.66e-07	2.03e-06	0	0	0	13.6727	16.6034	19.4915	up
GSDMA	5.62305	6.00273	1.2e-05	4.52e-05	0	0	0	10.2545	6.99091	16.4928	up
SERPINB4	43.8759	5.90833	1.04e-15	8.45e-15	1.05251	0.950995	1.73583	87.1636	83.8909	88.4616	up
CHI3L2	33.111	5.84869	3.59e-12	2.33e-11	1.05251	1.90199	0	64.9454	60.2966	70.4694	up
KCNQ3	4.90127	5.66167	4.09e-05	0.00014398	0	0	0	8.54545	4.36932	16.4928	up
LINC01537	28.7217	5.65143	2.74e-11	1.67e-10	1.05251	0	1.73583	56.4	68.1613	44.9805	up
PLCZ1	4.68098	5.64912	3.9e-05	0.00013742	0	0	0	5.98181	13.108	8.99609	up
SCN7A	4.60203	5.64889	3.85e-05	0.00013599	0	0	0	10.2545	11.3602	5.99739	up
KRT8P14	4.48106	5.54141	4.94e-05	0.00017194	0	0	0	9.39999	6.99091	10.4954	up
LINC02454	33.5841	5.48785	1.96e-13	1.38e-12	3.15752	0	0.867917	80.3272	54.1795	62.9726	up
SPRY4-AS1	11.379	5.4404	2.1e-06	8.58e-06	0	0	0.867917	17.9454	20.9727	28.4876	up
TEX29	32.3114	5.42347	4.96e-13	3.41e-12	1.05251	1.90199	0.867917	72.6363	45.4409	71.9687	up
RN7SKP11	3.98771	5.29496	0.00010091	0.00033855	0	0	0	7.6909	8.73863	7.49674	up
ART2P	8.71069	5.00919	1.33e-05	4.98e-05	0	0.950995	0	22.2182	20.0989	8.99609	up
LINC02621	3.68614	4.947	0.0002804	0.00088411	0	0	0	5.12727	3.49545	13.4941	up
LINC02273	3.44653	4.93647	0.00025866	0.00082071	0	0	0	7.6909	6.99091	5.99739	up
LINC00520	58.5365	4.80992	4.78e-25	6.14e-24	3.15752	4.75498	3.47167	141	90.8818	107.953	up
XIRP2	3.23804	4.78181	0.0004145	0.00127477	0	0	0	7.6909	8.73863	2.9987	up
AC093567.1	3.44913	4.74577	0.00047862	0.00145879	0	0	0	1.70909	6.99091	11.9948	up
AC107016.1	7.20043	4.64807	4.3e-05	0.00015086	0	0.950995	0	14.5273	15.7295	11.9948	up
HECW2	40.014	4.62446	2.15e-18	2.02e-17	4.21002	1.90199	2.60375	78.6181	67.2875	85.4629	up
AC091173.1	22.0155	4.53286	1.01e-10	5.9e-10	0	0	4.33958	38.4545	42.8193	46.4798	up
AC034223.1	6.6894	4.48683	7.97e-05	0.00027064	0	0	0.867917	8.54545	15.7295	14.9935	up
AC008555.2	6.6243	4.48284	7.42e-05	0.00025298	0	0.950995	0	12.8182	13.9818	11.9948	up
HMGB3P32	2.90857	4.47075	0.00072811	0.00215549	0	0	0	6.83636	6.11704	4.49805	up
SERPINB2	66.9049	4.42587	1.67e-30	2.74e-29	4.21002	6.65697	6.07542	121.345	137.197	125.945	up
MYH16	91.6022	4.41956	2.25e-40	5.06e-39	6.31503	5.70597	11.2829	156.382	187.007	182.921	up
TSGA10IP	5.75233	4.19413	0.00018648	0.00060254	1.05251	0	0	11.1091	14.8557	7.49674	up
SLCO2B1	8.83442	4.18913	3.49e-05	0.00012397	1.05251	0.950995	0	19.6545	14.8557	16.4928	up
AC090673.1	20.8782	4.18802	1.67e-10	9.66e-10	0	1.90199	3.47167	32.4727	45.4409	41.9818	up
TNFSF8	2.6872	4.16082	0.00149798	0.00421316	0	0	0	10.2545	4.36932	1.49935	up
CCL7	13.7725	4.02377	2.25e-07	1.01e-06	4.21002	0	0	27.3454	27.0898	23.9896	up
LINC02137	5.16572	3.97357	0.00037014	0.00114641	0	0.950995	0	7.6909	14.8557	7.49674	up
SPOCD1	133.677	3.96521	1.89e-57	6.6e-56	16.8401	15.2159	15.6225	279.436	256.042	218.905	up
CCR4	2.4813	3.92412	0.00182415	0.00505209	0	0	0	4.27272	6.11704	4.49805	up
AC003092.1	7.80883	3.90769	0.00014564	0.00047701	0	0.950995	0.867917	18.8	5.24318	20.9909	up
HTR3A	22.5616	3.90255	2.01e-11	1.24e-10	1.05251	3.80398	2.60375	47.8545	41.0716	38.9831	up
AC090377.1	5.05201	3.87139	0.00043298	0.00132713	1.05251	0	0	9.39999	7.86477	11.9948	up
HMGA2	1639.7	3.8222	0	0	210.501	213.023	224.79	3134.47	3109.21	2946.22	up
KCNQ5-IT1	7.12596	3.79508	0.00016128	0.00052491	1.05251	0.950995	0	14.5273	15.7295	10.4954	up
GAPLINC	11.7697	3.78901	1.52e-06	6.31e-06	0	2.85299	0.867917	29.0545	18.3511	19.4915	up
DMBT1	142.345	3.72509	9.02e-62	3.46e-60	18.9451	20.9219	19.0942	269.182	256.042	269.883	up
IVL	4.56383	3.68898	0.00075662	0.00223529	0	0.950995	0	12.8182	6.11704	7.49674	up
PAPPA	62.7658	3.6424	7.71e-28	1.12e-26	11.5776	10.4609	5.2075	112.8	113.602	122.947	up
GAP43	4.44072	3.63112	0.00084604	0.00248523	0	0.950995	0	6.83636	11.3602	7.49674	up
IL24	1800.66	3.61191	0	0	264.179	299.563	253.432	3583.11	3349.52	3054.17	up
GPR3	239.903	3.51606	1.22e-97	9.02e-96	39.9952	41.8438	32.9808	434.109	431.689	458.801	up
RPL35P2	10.3352	3.51584	8.53e-06	3.27e-05	0	2.85299	0.867917	17.9454	14.8557	25.4889	up
AC010327.4	12.0617	3.49902	1.32e-06	5.5e-06	3.15752	0.950995	0.867917	29.0545	21.8466	16.4928	up
TTC9B	8.13097	3.49371	5.66e-05	0.00019543	1.05251	0.950995	0.867917	12.8182	16.6034	16.4928	up
LNCOG	33.5426	3.47099	8.23e-15	6.31e-14	7.36754	2.85299	5.2075	60.6727	47.1886	77.9661	up
ETV4	1742.93	3.4648	0	0	303.122	313.828	253.432	3231.89	3230.67	3124.64	up
DIRC3	7.90638	3.45608	6.8e-05	0.00023274	1.05251	0.950995	0.867917	17.0909	13.9818	13.4941	up
FOLR3	32.8741	3.45147	8.32e-15	6.37e-14	7.36754	3.80398	4.33958	70.0727	47.1886	64.472	up
AREG	24.9626	3.45128	1.58e-11	9.78e-11	5.26253	4.75498	1.73583	52.9818	55.0534	29.987	up
AL133330.1	6.02591	3.43019	0.00053646	0.00162058	1.05251	0	0.867917	10.2545	10.4864	13.4941	up
CCL26	7.75216	3.42409	9.14e-05	0.00030856	1.05251	0.950995	0.867917	13.6727	20.9727	8.99609	up
KCP	7.62347	3.37724	0.00012302	0.00040676	0	1.90199	0.867917	21.3636	9.6125	11.9948	up
FGF5	184.587	3.34412	3.65e-72	1.73e-70	36.8377	29.4808	32.1129	364.891	312.843	331.356	up
MPZ	16.0176	3.30049	4.33e-08	2.06e-07	1.05251	4.75498	1.73583	26.4909	30.5852	31.4863	up
MYEOV	166.766	3.28035	1.82e-66	7.76e-65	27.3651	35.1868	29.5092	311.054	300.609	296.871	up
ABCC9	3.91359	3.27799	0.00184853	0.00511538	0	0	0.867917	5.12727	6.99091	10.4954	up
SEMA7A	956.413	3.26522	4.08e-297	2.48e-294	159.981	209.219	170.112	1772.33	1783.56	1643.29	up
TMEM200A	426.257	3.25406	7.67e-160	1.38e-157	78.9379	80.8346	81.5842	798.999	758.513	758.67	up
INSC	98.1133	3.12066	5.4e-37	1.1e-35	13.6826	21.8729	23.4338	176.891	198.367	154.433	up
SBSN	636.3	3.09629	2.69e-202	7.32e-200	127.353	151.208	120.64	1210.04	1129.03	1079.53	up
SH2D2A	33.3606	3.08473	1.62e-13	1.14e-12	4.21002	2.85299	12.1508	54.6909	70.7829	55.4759	up
NT5E	7036.92	3.07379	0	0	1412.46	1585.31	1476.33	12519.9	12150.2	13077.3	up
AC090192.2	13.9378	3.05197	4.42e-07	1.93e-06	3.15752	2.85299	1.73583	23.9273	27.9636	23.9896	up
AC078850.1	9.5306	3.04605	3.64e-05	0.00012887	2.10501	2.85299	0	20.5091	22.7204	8.99609	up
PDE2A	138.029	3.02764	1.99e-50	5.94e-49	22.1026	38.0398	28.6413	252.945	252.547	233.898	up
FOSL1	11061	2.99823	8.51e-275	4.28e-272	2225	2699.88	2439.71	19758.8	20301.6	18941.3	up
APCDD1L	331.199	2.99534	4.09e-107	3.47e-105	70.5179	78.9326	69.4333	539.218	572.381	656.715	up
AL354740.1	58.5236	2.97334	3.73e-23	4.42e-22	13.6826	14.2649	10.415	100.836	103.99	107.953	up
DNAH3	4.75309	2.95186	0.0021106	0.005777	0	0.950995	0.867917	11.9636	8.73863	5.99739	up
RGS17	110.753	2.92997	1.64e-39	3.6e-38	27.3651	19.9709	27.7733	182.873	186.133	220.404	up
ARL2-SNX15	3.34774	2.91557	0.00356857	0.00939179	0	0	0.867917	5.98181	8.73863	4.49805	up
ANXA10	89.3539	2.908	7.07e-31	1.17e-29	17.8926	12.3629	30.3771	161.509	152.052	161.93	up
MPP4	27.1246	2.89836	3.99e-11	2.4e-10	4.21002	4.75498	8.67917	54.6909	55.9273	34.485	up
AP005233.2	15.2109	2.8882	4.01e-07	1.76e-06	3.15752	1.90199	4.33958	35.0363	28.8375	17.9922	up
SERPINB7	366.349	2.88107	2.04e-122	2.3e-120	93.673	91.2955	77.2446	641.763	655.398	638.723	up
LINC01204	55.9381	2.87675	6.25e-21	6.61e-20	11.5776	10.4609	16.4904	114.509	92.6295	89.9609	up
DCAF4L1	3.30956	2.8565	0.00383586	0.0100414	0	0	0.867917	5.12727	7.86477	5.99739	up
PLCXD3	258.6	2.85098	1.46e-83	8.7e-82	78.9379	51.3537	58.1504	462.309	446.544	454.303	up
AC024909.1	4.58215	2.84694	0.00260507	0.00702807	0	0.950995	0.867917	7.6909	10.4864	7.49674	up
ANGPTL4	82.8929	2.83071	5.17e-30	8.28e-29	21.0501	15.2159	23.4338	144.418	153.8	139.439	up
SPAG11A	4.70619	2.81586	0.0027254	0.00732614	2.10501	0	0	9.39999	12.2341	4.49805	up
SLC28A3	79.657	2.81572	1.99e-26	2.73e-25	14.7351	16.1669	26.0375	158.091	114.476	148.436	up
AC010343.3	33.6849	2.80664	1.67e-13	1.17e-12	6.31503	9.50995	7.81125	64.9454	55.0534	58.4746	up
TAGLN3	53.7671	2.80565	1.66e-19	1.65e-18	7.36754	16.1669	14.7546	105.964	83.8909	94.459	up
AC093001.1	8.55254	2.78423	0.00013398	0.00044101	4.21002	0	0.867917	20.5091	12.2341	13.4941	up
CCR5AS	24.4013	2.78065	4.15e-10	2.32e-09	4.21002	8.55896	4.33958	47	46.3148	35.9844	up
SIGLEC9	8.22885	2.77564	0.00012502	0.00041291	1.05251	1.90199	1.73583	11.9636	19.225	13.4941	up
SPRY4	354.881	2.74432	7.73e-112	7e-110	89.4629	101.756	84.1879	634.072	623.065	596.741	up
SERPINB3	9.55059	2.72968	7.14e-05	0.00024389	1.05251	4.75498	0	14.5273	17.4773	19.4915	up
CHI3L1	350.903	2.70202	1.13e-106	9.55e-105	82.0954	90.3445	105.018	632.363	589.858	605.737	up
EML1	55.6973	2.69882	6.52e-20	6.62e-19	18.9451	10.4609	13.8867	96.5636	101.368	92.9596	up
PDCD1LG2	807.39	2.69263	7.15e-235	2.87e-232	213.659	212.072	220.451	1391.2	1378.08	1428.88	up
LINC00973	575.46	2.68842	6.12e-145	8.78e-143	183.136	130.286	150.15	1066.47	948.142	974.577	up
XDH	59.5134	2.68321	1.87e-21	2.03e-20	14.7351	15.2159	16.4904	106.818	104.864	98.957	up
AC008063.1	6.83947	2.67221	0.0004987	0.00151448	1.05251	1.90199	0.867917	11.1091	9.6125	16.4928	up
RGS4	917.397	2.64596	1.21e-247	5.07e-245	247.339	256.769	251.696	1634.74	1517.03	1596.81	up
AC097451.1	11.0001	2.63851	2.42e-05	8.75e-05	1.05251	2.85299	3.47167	24.7818	21.8466	11.9948	up
AC103718.1	157.3	2.63635	1.87e-42	4.51e-41	48.4152	40.8928	40.7921	294.818	311.969	206.91	up
TFPI2	327.239	2.63019	1.68e-95	1.2e-93	92.6205	78.9326	99.8104	560.581	597.723	533.768	up
CPM	546.304	2.6189	3.59e-143	5.04e-141	151.561	135.041	168.376	876.763	949.016	997.067	up
LINC02777	12.2227	2.61343	0.002543	0.00687168	5.26253	0	0	21.3636	22.7204	23.9896	up
SYT16	21.5082	2.60624	2.36e-08	1.15e-07	10.5251	1.90199	4.33958	37.6	40.1977	34.485	up
GPR78	16.4254	2.60617	4.11e-07	1.8e-06	3.15752	3.80398	5.2075	34.1818	29.7114	22.4902	up
LINC01269	5.54337	2.57986	0.0019218	0.00530645	1.05251	0	1.73583	11.1091	4.36932	14.9935	up
PADI3	33.9005	2.56378	6.64e-12	4.24e-11	6.31503	15.2159	6.07542	56.4	59.4227	59.9739	up
AC005077.4	30.3883	2.54567	9.49e-11	5.57e-10	11.5776	8.55896	5.2075	64.9454	51.5579	40.4824	up
MYH15	168.566	2.53249	6.43e-51	1.95e-49	48.4152	41.8438	56.4146	282.854	290.997	290.874	up
AC034223.2	13.841	2.52999	4.64e-06	1.83e-05	3.15752	5.70597	1.73583	26.4909	27.9636	17.9922	up
MANCR	25.5675	2.52325	1.32e-09	7.13e-09	9.47255	3.80398	7.81125	46.1454	47.1886	38.9831	up
C11orf86	44.5812	2.48089	1.57e-14	1.18e-13	16.8401	11.4119	10.415	70.0727	67.2875	91.4603	up
SIGLEC15	200.889	2.46086	2.04e-52	6.4e-51	49.4677	58.0107	73.7729	305.072	348.671	370.339	up
MFSD2A	89.4597	2.46077	7.69e-27	1.07e-25	27.3651	27.5789	25.1696	134.164	148.557	173.924	up
GLDC	20.3466	2.45708	6.68e-08	3.14e-07	5.26253	3.80398	7.81125	35.8909	39.3239	29.987	up
NAV3	493.844	2.45149	2.64e-121	2.93e-119	159.981	149.306	148.414	907.527	830.17	767.667	up
INSYN2A	6.3571	2.44744	0.00129752	0.00369171	0	2.85299	0.867917	7.6909	8.73863	17.9922	up
SH2D5	437.735	2.44027	2.31e-110	2.05e-108	124.196	149.306	133.659	776.781	760.261	682.204	up
ABCA1	314.941	2.43532	4.69e-82	2.73e-80	109.461	79.8836	104.15	534.091	552.282	509.779	up
PAQR9	13.1198	2.433	1.24e-05	4.66e-05	1.05251	2.85299	6.07542	19.6545	23.5943	25.4889	up
CXCL6	22.2717	2.42318	3.49e-08	1.68e-07	3.15752	10.4609	5.2075	36.7454	37.5761	40.4824	up
RDH5	87.4109	2.42167	4.07e-26	5.52e-25	24.2076	30.4318	26.0375	165.782	141.566	136.441	up
SLC35F4	5.12219	2.41931	0.00255631	0.00690391	2.10501	0	0.867917	9.39999	7.86477	10.4954	up
CD22	163.721	2.40704	3.77e-46	1.01e-44	51.5728	53.2557	48.6033	277.727	254.294	296.871	up
AL137009.2	3.90177	2.3795	0.00629578	0.0157273	0	0.950995	0.867917	5.98181	9.6125	5.99739	up
APCDD1L-DT	467.384	2.3751	2.07e-118	2.2e-116	138.931	149.306	161.433	805.836	754.144	794.655	up
ROBO4	477.981	2.37463	1.14e-115	1.12e-113	153.666	145.502	163.168	837.454	831.918	736.18	up
AC009779.4	47.4516	2.37233	2.65e-14	1.98e-13	11.5776	14.2649	18.2263	87.1636	93.5034	59.9739	up
GCNT3	10.9413	2.37192	5.48e-05	0.00018986	3.15752	1.90199	3.47167	14.5273	20.0989	22.4902	up
LINC00707	135.913	2.36391	6.86e-37	1.39e-35	45.2577	41.8438	44.2638	239.273	249.925	194.915	up
OR51M1	5.96751	2.35784	0.00145457	0.00410483	2.10501	0.950995	0.867917	9.39999	10.4864	11.9948	up
AC009804.1	29.4399	2.3478	6.24e-10	3.46e-09	9.47255	8.55896	8.67917	41.0182	48.9364	59.9739	up
TRPV2	104.455	2.33072	1.07e-24	1.36e-23	29.4701	51.3537	20.83	166.636	180.016	178.422	up
IL6R	706.597	2.32361	1.08e-167	2.11e-165	223.131	247.259	232.602	1146.8	1206.81	1182.99	up
SLC26A8	3.90918	2.32134	0.00676262	0.0167996	0	1.90199	0	7.6909	7.86477	5.99739	up
KIAA1755	41.7576	2.31547	2.72e-12	1.77e-11	15.7876	11.4119	13.0188	91.4363	66.4136	52.4772	up
MYPN	72.8212	2.31543	1.09e-20	1.14e-19	21.0501	24.7259	25.1696	111.091	142.44	112.451	up
DUSP6	448.352	2.30543	3.95e-102	3.15e-100	154.718	145.502	151.885	780.199	789.099	668.71	up
MIR222HG	171.54	2.2987	1.52e-37	3.18e-36	62.0978	57.0597	53.8108	317.036	323.329	215.906	up
GOLGA7B	29.0644	2.28748	2.72e-09	1.43e-08	7.36754	5.70597	13.8867	41.0182	52.4318	53.9766	up
AL138828.1	4.8958	2.26975	0.00358861	0.00943957	2.10501	0.950995	0	6.83636	10.4864	8.99609	up
SMYD3-IT1	5.62497	2.25829	0.00211046	0.005777	1.05251	1.90199	0.867917	12.8182	9.6125	7.49674	up
PALM2AKAP2	11.121	2.25704	8.94e-05	0.00030194	1.05251	2.85299	5.2075	14.5273	23.5943	19.4915	up
IL1RN	97.6476	2.2451	3.78e-27	5.34e-26	32.6277	35.1868	32.1129	162.364	161.665	161.93	up
GCKR	53.0862	2.24072	4.56e-15	3.55e-14	19.9976	20.9219	13.0188	83.7454	101.368	79.4655	up
AP002026.1	2.88647	2.22815	0.0074597	0.0183927	0	0.950995	0	5.12727	5.24318	5.99739	up
AC006033.2	3.0173	2.2208	0.00713924	0.0176588	1.05251	0	0	2.56363	6.99091	7.49674	up
AC091212.1	14.8295	2.20966	1.45e-05	5.41e-05	8.42004	2.85299	2.60375	30.7636	21.8466	22.4902	up
ADAM12	1518.68	2.20882	4.24e-301	2.66e-298	550.46	539.214	528.561	2460.23	2513.23	2520.41	up
AC009237.9	7.27373	2.20319	0.00097746	0.00284509	2.10501	0.950995	2.60375	15.3818	16.6034	5.99739	up
EEF1D	386.536	2.19714	0.00356945	0.00939287	70.5179	75.1286	48.6033	1826.16	219.34	79.4655	up
CD44-AS1	7.31609	2.19633	0.00106229	0.00307373	2.10501	1.90199	1.73583	18.8	14.8557	4.49805	up
OSGIN1	217.842	2.18515	1.03e-51	3.19e-50	68.4128	87.4916	77.2446	347.8	382.752	343.351	up
CCND1	3190.26	2.18406	0	0	1104.08	1235.34	1110.07	5289.63	5274.64	5127.77	up
GSDMC	49.3762	2.18264	8.45e-14	6.09e-13	17.8926	19.9709	13.8867	93.1454	83.8909	67.4707	up
AOX1	650.461	2.18131	1.36e-126	1.66e-124	228.394	263.426	210.904	1114.33	1013.68	1072.03	up
CEACAM22P	5.63156	2.17288	0.00302727	0.008075	0	3.80398	0	10.2545	12.2341	7.49674	up
UCHL1	10.0909	2.17235	0.00019881	0.00063971	3.15752	2.85299	2.60375	11.9636	17.4773	22.4902	up
AL390066.2	24.9263	2.16926	2.49e-07	1.11e-06	9.47255	11.4119	4.33958	45.2909	55.0534	23.9896	up
CYTH4	38.2926	2.16508	7.67e-11	4.52e-10	7.36754	19.0199	13.0188	64.0909	70.7829	55.4759	up
AL591623.2	5.49981	2.1605	0.0027143	0.00729729	1.05251	0.950995	1.73583	9.39999	7.86477	11.9948	up
ADAM19	1383.47	2.16014	3.7e-232	1.43e-229	459.945	528.753	525.09	2274.8	2347.2	2165.06	up
EFR3B	124.615	2.13867	1.38e-30	2.25e-29	36.8377	46.5988	52.075	212.782	204.484	194.915	up
PHEX	23.6376	2.11935	3.62e-07	1.59e-06	5.26253	12.3629	6.07542	28.2	41.9454	47.9792	up
TRPV3	199.387	2.11848	2.16e-46	5.82e-45	71.5704	67.5207	82.4521	329.854	339.059	305.867	up
SERPINE1	3033.17	2.11764	0	0	1046.19	1220.13	1136.1	5099.92	4882.27	4814.41	up
KRT79	67.8536	2.11403	1.34e-17	1.21e-16	25.2601	28.5299	20.83	117.073	117.972	97.4577	up
LINC00702	45.0954	2.1137	9.15e-12	5.76e-11	9.47255	18.0689	19.9621	81.1818	59.4227	82.4642	up
PLPP2	237.647	2.10057	3.03e-47	8.4e-46	86.3054	96.0505	83.32	327.291	401.103	431.812	up
DRC7	4.61968	2.09453	0.00541569	0.0137059	0	1.90199	0.867917	6.83636	6.11704	11.9948	up
CXCL1	72.9755	2.09442	4.42e-19	4.3e-18	27.3651	24.7259	28.6413	122.2	117.972	116.949	up
IQANK1	4.15283	2.09266	0.00875438	0.0212308	1.05251	0.950995	0	8.54545	0.873863	13.4941	up
MALL	244.538	2.09017	4.99e-38	1.06e-36	96.8305	73.2266	103.282	319.6	381.004	493.286	up
CREB5	438.65	2.0785	1.15e-91	7.89e-90	174.716	155.012	172.715	728.072	729.676	671.708	up
AC016831.6	9.35687	2.07178	0.00037144	0.00115026	2.10501	1.90199	4.33958	17.9454	14.8557	14.9935	up
ARHGAP22	395.577	2.07135	2.69e-69	1.2e-67	138.931	153.11	162.3	694.745	681.613	542.764	up
AC018464.1	69.769	2.07	1.05e-15	8.53e-15	19.9976	38.9908	19.0942	126.473	113.602	100.456	up
CYP11A1	9.66731	2.06887	0.00034439	0.0010721	5.26253	1.90199	1.73583	15.3818	15.7295	17.9922	up
TPM4	22591	2.06748	0	0	8748.42	8538.03	8806.75	36254.9	35763.7	37434.2	up
HECW2-AS1	86.2163	2.06229	3.71e-21	3.98e-20	25.2601	36.1378	35.5846	138.436	142.44	139.439	up
PHACTR2P1	4.39699	2.05698	0.00581592	0.0146322	1.05251	0.950995	0.867917	9.39999	9.6125	4.49805	up
PAEP	13.2555	2.05612	5.62e-05	0.0001945	2.10501	4.75498	6.07542	25.6363	24.4682	16.4928	up
LINC02783	33.6714	2.05036	1.26e-09	6.79e-09	13.6826	10.4609	13.0188	58.9636	59.4227	46.4798	up
KLF6	5868.2	2.0467	0	0	2209.21	2318.53	2326.88	9531.59	9512	9310.96	up
LUCAT1	279.779	2.04353	5.72e-57	1.98e-55	114.723	97.0015	114.565	478.545	467.517	406.323	up
TRAF1	2200.66	2.0346	1.08e-294	6.4e-292	840.952	849.239	891.35	3516.45	3380.1	3725.88	up
ETV5	2050.6	2.02158	2.1e-291	1.2e-288	773.591	860.651	790.672	3253.25	3232.42	3393.03	up
BDKRB1	26.3013	2.02138	6.59e-08	3.09e-07	9.47255	10.4609	8.67917	41.0182	40.1977	47.9792	up
CDCP1	6221.8	2.01839	0	0	2356.56	2505.87	2521.3	10050.3	10215.5	9681.29	up
SNORD19C	7.72146	2.01388	0.0011759	0.00337478	3.15752	1.90199	1.73583	18.8	8.73863	11.9948	up
AEN	691.301	1.99644	3.01e-126	3.66e-124	255.759	281.495	288.148	1094.67	1068.73	1159	up
TPT1P5	11.7462	1.98967	0.00016745	0.00054393	4.21002	5.70597	1.73583	16.2364	20.0989	22.4902	up
MGLL	2334.75	1.98877	1.56e-250	6.98e-248	828.322	994.741	985.953	3682.23	3731.4	3785.86	up
AFF3	61.9952	1.98784	5.5e-14	4.01e-13	27.3651	17.1179	27.7733	120.491	84.7647	94.459	up
AC008982.2	56.9719	1.98133	4.19e-13	2.89e-12	25.2601	22.8239	19.0942	90.5818	113.602	70.4694	up
PTP4A1	15.1776	1.97541	3.04e-05	0.00010862	4.21002	6.65697	5.2075	29.9091	27.0898	17.9922	up
COL5A3	51.6522	1.97537	3.12e-11	1.89e-10	15.7876	31.3828	13.0188	99.9817	77.7738	71.9687	up
MAFF	695.419	1.96777	5.14e-130	6.55e-128	274.704	283.397	289.016	1135.69	1117.67	1072.03	up
AC005865.1	26.0677	1.95953	1.59e-07	7.22e-07	10.5251	11.4119	7.81125	47.8545	42.8193	35.9844	up
LINC01554	10.2621	1.95767	0.00049201	0.00149507	5.26253	2.85299	1.73583	10.2545	17.4773	23.9896	up
AL031846.1	4.43551	1.95602	0.00665099	0.0165509	1.05251	1.90199	0	8.54545	6.11704	8.99609	up
IRAK2	640.129	1.95586	8.12e-110	7.1e-108	241.024	282.446	258.639	1039.13	959.502	1060.04	up
AL109615.3	45.8276	1.95323	1.16e-11	7.26e-11	15.7876	18.0689	19.9621	71.7818	80.3954	68.97	up
SOX17	20.7006	1.95288	2.69e-06	1.09e-05	9.47255	8.55896	5.2075	41.0182	31.4591	28.4876	up
HS3ST3A1	167.538	1.95126	2.22e-31	3.77e-30	62.0978	84.6386	56.4146	237.563	279.636	284.876	up
TRPM2	6.71214	1.94815	0.00240594	0.00652675	0	1.90199	3.47167	8.54545	11.3602	14.9935	up
ADTRP	68.2632	1.93976	1.62e-13	1.15e-12	35.7852	20.9219	26.0375	135.018	115.35	76.4668	up
CTSL	7904.82	1.93696	0	0	3433.27	3327.53	3057.67	13040.4	12245.4	12324.6	up
PGM5P2	92.5575	1.93298	1.26e-20	1.32e-19	36.8377	38.0398	38.1883	149.545	160.791	131.943	up
SPRED3	166.612	1.92906	2.43e-34	4.54e-33	59.9928	72.2756	72.905	267.473	279.636	247.393	up
G0S2	1490.76	1.9259	1.49e-225	5.17e-223	612.558	638.118	611.881	2418.36	2399.63	2264.02	up
LINC01605	106.9	1.92323	1.56e-23	1.88e-22	47.3627	39.9418	44.2638	177.745	168.656	163.429	up
TMC5	43.656	1.91331	8.13e-11	4.79e-10	15.7876	19.0199	17.3583	61.5272	77.7738	70.4694	up
AC004817.3	79.2068	1.91055	3.15e-17	2.8e-16	39.9952	30.4318	26.9054	114.509	128.458	134.941	up
ZNF267	447.374	1.90119	1.92e-68	8.41e-67	162.086	203.513	194.413	693.036	644.037	787.158	up
FGF1	1111.09	1.89815	1.36e-130	1.74e-128	473.627	523.047	410.525	1838.98	1648.11	1772.23	up
MAPK13	243.675	1.8911	2.61e-45	6.85e-44	91.568	119.825	96.3388	381.127	402.851	370.339	up
BX470102.2	122.122	1.89103	1.85e-25	2.42e-24	55.7828	48.5008	49.4713	200.818	202.736	175.424	up
PPARG	526.847	1.88899	3.7e-92	2.56e-90	227.341	213.974	227.394	866.508	784.729	841.135	up
PEAR1	86.7475	1.88884	8.45e-19	8.1e-18	28.4176	40.8928	38.1883	136.727	139.818	136.441	up
AL928654.4	261.932	1.88542	4.11e-48	1.16e-46	115.776	103.658	111.093	390.527	393.239	457.301	up
ATP2C2	15.872	1.87266	7.28e-05	0.00024838	2.10501	5.70597	9.54708	35.0363	21.8466	20.9909	up
ANTXR2	2336.93	1.87056	2e-266	9.82e-264	1019.88	1009.01	976.406	3729.23	3472.73	3814.34	up
GLIS3-AS1	4.3303	1.86414	0.00865794	0.0210197	0	0	2.60375	4.27272	13.108	5.99739	up
LRRC3	14.1227	1.86355	0.00011313	0.00037642	4.21002	8.55896	2.60375	19.6545	22.7204	26.9883	up
TM4SF19	50.4982	1.86312	1.81e-10	1.04e-09	25.2601	26.6279	11.2829	90.5818	84.7647	64.472	up
FAM167B	105.461	1.8557	4.88e-20	4.99e-19	30.5227	53.2557	49.4713	181.164	156.422	161.93	up
JUN	2279.45	1.85402	4.07e-197	1.08e-194	979.882	1038.49	945.161	3632.67	3828.4	3252.09	up
SHANK1	12.6575	1.85109	0.00038519	0.00118938	8.42004	0.950995	4.33958	19.6545	30.5852	11.9948	up
CAMK2N1	723.244	1.85097	2e-118	2.14e-116	314.699	301.465	323.733	1140.82	1176.22	1082.53	up
CRYM	5.00662	1.84912	0.00591149	0.0148541	0	2.85299	0.867917	6.83636	10.4864	8.99609	up
LNCOC1	14.7776	1.84837	8.18e-05	0.00027731	5.26253	7.60796	3.47167	21.3636	20.9727	29.987	up
AC004585.1	17.2862	1.84704	2.24e-05	8.15e-05	6.31503	4.75498	8.67917	30.7636	26.2159	26.9883	up
AC009404.1	36.0488	1.84504	1.24e-08	6.18e-08	10.5251	17.1179	16.4904	51.2727	69.9091	50.9779	up
CASC8	11.7056	1.84477	0.00030126	0.00094456	6.31503	2.85299	3.47167	15.3818	22.7204	19.4915	up
ARL14	96.3238	1.84252	1.91e-19	1.89e-18	35.7852	43.7458	42.5279	140.145	143.314	172.425	up
SMAGP	483.658	1.84098	4.92e-82	2.85e-80	212.606	227.288	191.81	764.818	770.748	734.681	up
LAMC2	946.697	1.8369	7.58e-152	1.25e-149	413.635	427.948	397.506	1476.65	1468.09	1496.35	up
SLAMF8	4.87146	1.83276	0.00633307	0.0158106	0	0.950995	2.60375	7.6909	10.4864	7.49674	up
DHRS2	49.6179	1.8322	5.12e-11	3.06e-10	22.1026	20.9219	19.0942	63.2363	83.8909	88.4616	up
IL1RAP	1921.58	1.82607	3.51e-233	1.38e-230	859.897	840.68	828.86	2970.4	2875.01	3154.63	up
CCIN	23.5625	1.82085	1.51e-06	6.27e-06	8.42004	10.4609	9.54708	35.8909	41.0716	35.9844	up
MIR5587	10.5604	1.82058	0.0004907	0.00149143	3.15752	2.85299	5.2075	18.8	18.3511	14.9935	up
SAMSN1	12.6221	1.8079	0.00030202	0.0009468	2.10501	2.85299	8.67917	20.5091	23.5943	17.9922	up
AC005699.1	15.5878	1.80642	8.15e-05	0.0002764	3.15752	4.75498	9.54708	21.3636	26.2159	28.4876	up
UBASH3B	709.748	1.80277	4.89e-109	4.22e-107	286.281	323.338	334.148	1133.98	1086.21	1094.52	up
ABCF2P1	3.61355	1.79909	0.011481	0.0272034	2.10501	0	0	6.83636	5.24318	7.49674	up
DGKG	87.2052	1.79574	3.39e-15	2.66e-14	55.7828	25.6769	32.9808	129.036	143.314	136.441	up
COL15A1	65.2311	1.79266	1.15e-13	8.18e-13	23.1551	29.4808	32.1129	106.818	108.359	91.4603	up
AC016831.1	13.4221	1.79103	0.00019666	0.00063335	6.31503	5.70597	3.47167	28.2	21.8466	14.9935	up
MAP3K7CL	103.796	1.78805	1.31e-19	1.31e-18	57.8878	37.0888	42.5279	164.927	159.917	160.43	up
GPIHBP1	4.11536	1.7877	0.00886369	0.0214725	1.05251	0.950995	0.867917	6.83636	10.4864	4.49805	up
CD300C	7.60799	1.78714	0.00197174	0.00542795	2.10501	1.90199	3.47167	12.8182	14.8557	10.4954	up
AL078612.3	5.50185	1.7849	0.00532067	0.0134909	0	1.90199	2.60375	9.39999	13.108	5.99739	up
ATP2C2-AS1	9.04971	1.78454	0.00110561	0.00319175	2.10501	4.75498	2.60375	16.2364	16.6034	11.9948	up
SHC3	134.284	1.78255	1.88e-25	2.46e-24	64.2028	53.2557	60.7542	199.109	207.979	220.404	up
SLC37A2	437.764	1.7824	4.24e-74	2.08e-72	188.398	203.513	197.017	685.345	695.595	656.715	up
IL11	60.9906	1.78083	7.46e-13	5.06e-12	21.0501	32.3338	26.0375	96.5636	96.9988	92.9596	up
RNF112	34.2852	1.78032	6.71e-08	3.15e-07	12.6301	13.3139	17.3583	68.3636	44.567	49.4785	up
HIC1	377.082	1.78029	4.61e-61	1.74e-59	148.403	174.983	181.395	558.872	591.606	607.236	up
CXCL2	164.75	1.77823	1.17e-20	1.22e-19	73.6754	84.6386	62.49	301.654	293.618	172.425	up
AC009549.1	460.743	1.7726	7.86e-77	4.09e-75	205.239	204.464	211.772	695.599	705.208	742.178	up
AC021218.1	20.1039	1.76015	2.29e-05	8.32e-05	9.47255	7.60796	7.81125	40.1636	37.5761	17.9922	up
SUSD4	61.9937	1.75761	2.67e-12	1.75e-11	27.3651	34.2358	20.83	95.709	108.359	85.4629	up
CD44	20565.8	1.75544	0	0	9249.42	9380.62	9544.48	31598.5	31073.7	32547.9	up
AL121820.1	42.868	1.75521	1.99e-09	1.05e-08	21.0501	17.1179	18.2263	76.0545	70.7829	53.9766	up
TFRC	6976.9	1.75487	0	0	3243.82	3236.24	3085.44	10936.5	10696.1	10663.4	up
GCOM1	64.5349	1.75379	2.85e-12	1.86e-11	19.9976	30.4318	33.8488	105.964	83.017	113.951	up
P2RY6	121.187	1.75322	5.29e-21	5.62e-20	52.6253	57.0597	52.075	170.054	170.403	224.902	up
SGSM1	3.80869	1.7521	0.0119989	0.0283238	0	0.950995	0.867917	3.41818	2.62159	14.9935	up
MARCHF4	734.832	1.73643	3.17e-100	2.44e-98	316.804	354.721	343.695	1203.2	1129.03	1061.54	up
CAMK1G	49.5573	1.73503	4.1e-10	2.3e-09	29.4701	18.0689	18.2263	80.3272	67.2875	83.9635	up
PODXL	5890.21	1.72885	0	0	2675.47	2782.61	2727.86	9159.87	9048.86	8946.61	up
TM4SF1	10644.2	1.72866	0	0	4915.2	4940.42	4937.58	16448.3	16123.7	16500.3	up
AC108058.1	8.62266	1.72798	0.00186793	0.00516551	4.21002	3.80398	0.867917	10.2545	13.108	19.4915	up
HMGA1	24025.6	1.72519	0	0	10280.9	12081.4	11075.5	36376.3	36731.1	37608.2	up
ADAMTS4	5.5668	1.72228	0.00570792	0.0143804	2.10501	0	2.60375	6.83636	11.3602	10.4954	up
PLXNA1	4680.26	1.72218	3.42e-227	1.21e-224	2073.44	2372.73	2074.32	6799.61	7519.59	7241.85	up
P4HA3	125.077	1.72208	2.96e-22	3.36e-21	58.9403	56.1087	57.2825	193.982	213.223	170.926	up
SELPLG	139.747	1.72151	1.41e-25	1.86e-24	65.2553	63.7167	63.3579	212.782	221.961	211.408	up
OVCH1	6.18527	1.71815	0.00439006	0.0113488	2.10501	1.90199	1.73583	15.3818	6.99091	8.99609	up
TRIB1	207.365	1.71289	1.11e-35	2.18e-34	91.568	93.1975	102.414	310.2	325.951	320.861	up
HAS3	565.617	1.71141	5.42e-87	3.41e-85	276.809	257.72	256.903	854.545	882.602	865.124	up
SPOCK1	1121.8	1.7113	7.07e-149	1.09e-146	503.098	538.263	526.825	1727.04	1660.34	1775.23	up
LAMA4	512.34	1.71109	5.31e-75	2.66e-73	262.074	226.337	227.394	757.981	778.612	821.643	up
C15orf39	611.039	1.70881	1.36e-85	8.36e-84	263.126	279.593	311.582	925.472	977.853	908.605	up
RN7SKP97	8.24956	1.7078	0.00225892	0.00615531	1.05251	1.90199	5.2075	11.1091	12.2341	17.9922	up
CYP24A1	1564.67	1.7061	5.25e-43	1.29e-41	679.918	762.698	742.069	2649.09	2510.61	2043.61	up
PTX3	355.957	1.69981	2.24e-55	7.49e-54	153.666	163.571	180.527	524.691	554.029	559.257	up
TMEM108-AS1	6.08425	1.69761	0.00460416	0.0118474	2.10501	1.90199	1.73583	14.5273	8.73863	7.49674	up
ANKRD35	15.6905	1.69472	0.00011826	0.00039232	7.36754	4.75498	6.94333	26.4909	20.0989	28.4876	up
AC004039.1	9.01153	1.69466	0.00171017	0.00476133	3.15752	5.70597	0.867917	16.2364	13.108	14.9935	up
CD274	549.457	1.69148	1.62e-78	8.86e-77	271.546	250.112	256.035	894.708	816.188	808.149	up
GREB1	127.718	1.68316	1.52e-22	1.74e-21	57.8878	63.7167	57.2825	187.145	205.358	194.915	up
ZNF365	41.7329	1.67971	3.21e-08	1.54e-07	21.0501	11.4119	23.4338	52.1272	73.4045	68.97	up
DNAI2	4.07075	1.67367	0.0107646	0.0256557	0	0	2.60375	6.83636	10.4864	4.49805	up
LINC01711	15.987	1.67227	0.00014392	0.00047154	5.26253	9.50995	5.2075	26.4909	31.4591	17.9922	up
DHRS9	19.3631	1.67005	5.67e-05	0.00019598	12.6301	5.70597	6.07542	23.0727	29.7114	38.9831	up
CA12	513.466	1.66987	4.02e-74	1.98e-72	248.391	243.455	240.413	794.727	736.667	817.145	up
AC010761.4	6.90928	1.66282	0.00405761	0.0105599	3.15752	2.85299	0.867917	17.0909	6.99091	10.4954	up
ERO1A	7884.98	1.66268	0	0	3776.39	3764.04	3805.81	11941.4	11919.5	12102.7	up
KRT16	16.3341	1.65403	0.00031165	0.00097576	7.36754	2.85299	9.54708	13.6727	37.5761	26.9883	up
LINC02614	41.1969	1.65322	8.41e-08	3.92e-07	14.7351	13.3139	27.7733	58.109	77.7738	55.4759	up
VGF	125.115	1.64407	1.19e-20	1.25e-19	52.6253	64.6677	60.7542	172.618	203.61	196.415	up
EMP1	4720.97	1.64367	0	0	2271.31	2289.05	2300.85	7268.76	7042.47	7153.39	up
NLRP3	13.8434	1.64244	0.0003458	0.00107599	6.31503	2.85299	7.81125	26.4909	20.0989	19.4915	up
DOCK4	82.96	1.64227	5.55e-14	4.04e-13	45.2577	30.4318	42.5279	135.018	138.07	106.454	up
TGM2	4097.93	1.64028	0	0	1990.29	1940.98	2034.4	6282.61	6158.99	6180.32	up
MIR6753	4.70839	1.64019	0.00838416	0.0204485	2.10501	0.950995	0.867917	11.9636	7.86477	4.49805	up
LINC02742	63.7626	1.63849	9.93e-12	6.25e-11	35.7852	24.7259	29.5092	105.964	89.1341	97.4577	up
FCER1G	9.50388	1.63382	0.00177071	0.0049156	3.15752	5.70597	1.73583	17.9454	10.4864	17.9922	up
GRAMD1B	1907.94	1.63373	2.02e-167	3.87e-165	932.52	904.396	951.237	2864.43	3091.73	2703.33	up
KIAA0319	12.1111	1.63042	0.00063229	0.00188823	5.26253	4.75498	4.33958	17.0909	15.7295	25.4889	up
TMEM233	325.07	1.61893	4.14e-43	1.02e-41	138.931	169.277	167.508	492.218	535.678	446.806	up
AC006058.1	39.0038	1.61715	1.94e-07	8.76e-07	12.6301	18.0689	23.4338	73.4909	62.9182	43.4811	up
ANKRD29	223.153	1.61646	8.54e-32	1.46e-30	117.881	117.923	90.2633	315.327	345.176	352.347	up
MAP1A	531.854	1.61466	1.36e-51	4.19e-50	287.334	232.043	264.715	819.508	905.322	682.204	up
MAPKAPK3	3788.1	1.61464	3.39e-280	1.84e-277	1827.15	1911.5	1845.19	5692.12	5506.21	5946.42	up
STX1A	308.825	1.61415	1.79e-41	4.18e-40	131.563	163.571	157.961	499.909	477.129	422.816	up
LTBP1	552.528	1.61221	7.68e-72	3.61e-70	271.546	248.21	291.62	826.345	804.828	872.621	up
PSG4	565.928	1.60697	2.3e-76	1.19e-74	276.809	276.74	280.337	856.254	811.819	893.612	up
HABP4	481.054	1.60516	7.12e-59	2.56e-57	268.389	241.553	202.225	729.781	715.694	728.683	up
AC102945.2	52.1415	1.60308	8e-10	4.39e-09	26.3126	19.0199	28.6413	77.7636	78.6477	82.4642	up
TNS4	16.3911	1.60307	0.00014685	0.00048073	9.47255	5.70597	6.07542	25.6363	24.4682	26.9883	up
GFPT2	6082.64	1.60204	0	0	2981.75	3021.31	3035.1	9427.34	9067.21	8963.11	up
NAV2	2359.92	1.5989	3.02e-45	7.88e-44	1180.91	1056.56	1250.67	3398.52	4005.79	3267.08	up
NEURL3	81.9608	1.58889	9.83e-14	7.07e-13	41.0477	31.3828	46.8675	128.182	125.836	118.449	up
DUSP3	6803.89	1.58818	0	0	3339.6	3473.03	3364.05	10232.3	9990.88	10423.5	up
AC006058.3	9.08608	1.58524	0.00249444	0.00674862	1.05251	5.70597	3.47167	12.8182	20.9727	10.4954	up
FABP5P7	44.9662	1.58457	1.19e-08	5.95e-08	22.1026	20.9219	20.83	70.9272	58.5488	76.4668	up
ZCCHC12	6.4746	1.58151	0.00506989	0.0129169	2.10501	0.950995	3.47167	11.9636	11.3602	8.99609	up
AC006058.4	23.4019	1.57392	3.89e-05	0.00013727	16.8401	8.55896	6.94333	47	34.0807	26.9883	up
CGREF1	163.703	1.57225	1.13e-23	1.37e-22	89.4629	73.2266	80.7163	218.763	262.159	257.888	up
ENTPD7	1214.63	1.57011	2.43e-140	3.33e-138	598.876	601.029	629.24	1788.56	1801.91	1868.19	up
RASGRP1	32.6856	1.5693	1.01e-06	4.28e-06	21.0501	11.4119	13.8867	47.8545	52.4318	49.4785	up
AL353625.1	84.4338	1.56608	1.66e-11	1.02e-10	49.4677	26.6279	48.6033	146.127	139.818	95.9583	up
MFSD2B	33.6837	1.55471	8.63e-07	3.66e-06	17.8926	12.3629	17.3583	43.5818	52.4318	58.4746	up
AC025419.1	24.9306	1.55413	1.58e-05	5.85e-05	13.6826	12.3629	8.67917	45.2909	30.5852	38.9831	up
ZACN	8.3566	1.54911	0.00367993	0.00966588	0	5.70597	3.47167	16.2364	15.7295	8.99609	up
PPP1R14B-AS1	33.225	1.5401	8.45e-07	3.59e-06	16.8401	14.2649	16.4904	53.8363	45.4409	52.4772	up
PANX2	31.9765	1.539	2.17e-06	8.85e-06	11.5776	19.9709	13.8867	41.0182	55.9273	49.4785	up
FABP5	349.505	1.53771	5.51e-42	1.31e-40	172.611	160.718	199.621	566.563	493.733	503.781	up
AC090159.1	16.2349	1.53717	0.0002551	0.00080968	5.26253	9.50995	6.94333	26.4909	29.7114	19.4915	up
FLNB-AS1	34.524	1.53645	1.44e-06	5.99e-06	17.8926	20.9219	11.2829	51.2727	63.792	41.9818	up
SMN2	11.2736	1.53636	0.00193389	0.00533545	4.21002	3.80398	5.2075	6.83636	23.5943	23.9896	up
IL17RD	116.231	1.53506	5.36e-18	4.93e-17	54.7303	62.7657	58.1504	170.054	185.259	166.428	up
AL353740.1	162.557	1.53496	3.79e-24	4.7e-23	85.2529	77.9816	84.1879	252.091	246.429	229.4	up
PLA2G15	2556.79	1.53488	2.28e-230	8.49e-228	1328.26	1295.26	1306.21	3842.03	3705.18	3863.82	up
LY96	56.1062	1.53443	8.46e-10	4.63e-09	28.4176	31.3828	23.4338	92.2908	78.6477	82.4642	up
FJX1	1498.62	1.53264	4.95e-114	4.74e-112	686.233	861.602	753.352	2179.94	2261.56	2249.02	up
WNT9A	185.792	1.5324	1.61e-26	2.22e-25	88.4104	105.56	88.5275	266.618	282.258	283.377	up
PLAUR	1440	1.52924	5.18e-149	8.07e-147	719.914	719.903	776.785	2168.83	2106.01	2148.57	up
BTBD11	36.6141	1.52708	6.09e-07	2.62e-06	24.2076	15.2159	13.8867	58.9636	48.9364	58.4746	up
FBXW4P1	8.44476	1.52387	0.00313272	0.00833306	5.26253	1.90199	2.60375	13.6727	12.2341	14.9935	up
SERINC2	776.721	1.52042	3.95e-81	2.24e-79	350.484	428.899	417.468	1133.98	1146.51	1182.99	up
ITGB1-DT	119.36	1.5188	1.23e-16	1.06e-15	52.6253	61.8147	67.6975	194.836	192.25	146.936	up
PPIF	7166.42	1.51781	0	0	3687.98	3803.03	3633.1	10733.1	10659.4	10481.9	up
S100A16	10163.2	1.5173	0	0	5055.18	5530.04	5181.46	14834.9	14867	15510.8	up
TMEM154	289.758	1.51537	2.29e-37	4.75e-36	145.246	133.139	167.508	421.291	439.553	431.812	up
AC007728.2	15.2492	1.51035	0.00042586	0.00130748	10.5251	5.70597	4.33958	22.2182	26.2159	22.4902	up
ZNF678	216.296	1.50706	2.48e-28	3.69e-27	119.986	92.2465	121.508	314.472	324.203	325.359	up
MSANTD3	1761.28	1.50444	1e-158	1.74e-156	909.365	939.583	898.294	2665.33	2481.77	2673.34	up
SLC35E4	614.923	1.50056	3.5e-65	1.44e-63	309.437	361.378	289.016	928.89	892.215	908.605	up
GANAB	17058.8	1.49661	0	0	8949.45	8903.22	8905.69	25435.5	24823	25336	up
SEMA3A	386.336	1.49399	2.24e-48	6.39e-47	194.713	193.052	214.375	581.09	547.038	587.745	up
CLDN2	11.5043	1.49317	0.0015396	0.00431936	3.15752	6.65697	4.33958	14.5273	14.8557	25.4889	up
MEI1	20.7652	1.49283	7.29e-05	0.00024865	8.42004	11.4119	9.54708	35.8909	32.3329	26.9883	up
ADCY1	4.37216	1.49191	0.0112323	0.0266771	3.15752	0	0	11.9636	9.6125	1.49935	up
GALNT6	105.01	1.49118	1.94e-15	1.55e-14	54.7303	60.8637	46.8675	167.491	154.674	145.437	up
ADGRG1	1678.79	1.4877	1.73e-167	3.35e-165	858.844	897.739	886.143	2478.18	2491.38	2460.43	up
CHRDL2	15.6722	1.48359	0.00054474	0.00164361	5.26253	7.60796	7.81125	14.5273	28.8375	29.987	up
SGK1	1313.11	1.48107	4.86e-114	4.68e-112	705.179	656.187	715.163	1971.43	2029.98	1800.72	up
COL17A1	931.861	1.47939	3.47e-105	2.86e-103	485.205	489.762	495.58	1374.11	1353.61	1392.89	up
WNT7B	783.59	1.477	2.49e-76	1.29e-74	391.532	429.85	415.732	1074.16	1241.76	1148.5	up
PPP1R14BP3	276.814	1.47681	6.21e-35	1.19e-33	132.616	142.649	157.961	397.363	398.482	431.812	up
HDAC9	355.603	1.47589	3.81e-41	8.77e-40	166.296	213.023	179.659	531.527	503.345	539.766	up
BACH1-IT2	5.69872	1.4745	0.00770064	0.0189353	1.05251	1.90199	2.60375	9.39999	8.73863	10.4954	up
ZDHHC18	1124.2	1.4733	1.09e-116	1.12e-114	574.668	585.813	620.56	1692	1639.37	1632.79	up
NDRG4	154.421	1.47075	7.14e-21	7.54e-20	77.8854	78.9326	85.9238	237.563	243.808	202.412	up
IMPA2	191.873	1.47061	2.36e-25	3.07e-24	93.673	98.9035	109.358	295.673	292.744	260.887	up
AL450322.2	10.0624	1.46998	0.00230059	0.00626038	3.15752	5.70597	3.47167	12.8182	15.7295	19.4915	up
LINC01239	16.1475	1.469	0.00048634	0.00148008	5.26253	6.65697	9.54708	17.0909	25.342	32.9857	up
LINC00951	12.6409	1.46796	0.00132886	0.00377393	3.15752	8.55896	4.33958	17.9454	14.8557	26.9883	up
B3GNT5	1488.16	1.46431	1.77e-150	2.89e-148	794.641	784.571	790.672	2183.36	2167.18	2208.54	up
FHL2	1815.19	1.46295	2.35e-163	4.33e-161	972.515	986.182	934.746	2690.11	2589.26	2718.32	up
PERP	2008.07	1.46203	6.99e-172	1.4e-169	1038.82	1099.35	1061.46	2898.62	2895.98	3054.17	up
DUSP4	326.248	1.4598	7.4e-40	1.64e-38	170.506	177.836	168.376	449.491	481.499	509.779	up
COX7A2P1	8.80883	1.45893	0.00349667	0.00921945	2.10501	5.70597	2.60375	11.9636	13.9818	16.4928	up
FAM222A	100.813	1.455	1.65e-13	1.16e-12	48.4152	54.2067	53.8108	121.345	154.674	172.425	up
ARHGAP20	80.7232	1.45431	1.02e-11	6.43e-11	39.9952	33.2848	52.075	117.073	124.962	116.949	up
PAG1	162.118	1.45427	5.57e-22	6.25e-21	78.9379	87.4916	89.3954	227.309	248.177	241.395	up
ETS2	1072.72	1.45358	7.18e-96	5.15e-94	520.99	621	571.089	1569.8	1526.64	1626.79	up
AC073585.1	51.5628	1.45322	6.28e-07	2.7e-06	23.1551	40.8928	14.7546	90.5818	83.017	56.9753	up
NECTIN1	672.199	1.45248	2.69e-72	1.28e-70	347.327	388.006	339.355	961.363	997.078	1000.07	up
PLXNA4	22.0729	1.45208	9.75e-05	0.00032788	8.42004	14.2649	8.67917	25.6363	34.9545	40.4824	up
PPP1R14B	3349.13	1.45087	1.96e-139	2.64e-137	1624.02	1992.33	1750.59	4847.83	4827.22	5052.81	up
VAC14-AS1	16.9079	1.45003	0.00048689	0.0014813	7.36754	3.80398	12.1508	23.9273	33.2068	20.9909	up
BAIAP2L2	307.187	1.44869	3.17e-37	6.51e-36	163.138	178.787	148.414	452.054	440.427	460.3	up
AL359922.3	8.98753	1.44693	0.00415982	0.0108063	1.05251	6.65697	2.60375	15.3818	8.73863	19.4915	up
ST8SIA6	15.7428	1.44474	0.0004661	0.00142258	6.31503	9.50995	6.07542	27.3454	22.7204	22.4902	up
AC055854.1	52.4741	1.44417	1.46e-08	7.22e-08	27.3651	24.7259	28.6413	67.509	85.6386	80.9648	up
AL513327.1	25.6288	1.44364	5.06e-05	0.00017585	13.6826	7.60796	16.4904	44.4363	44.567	26.9883	up
SHC4	14.4955	1.44327	0.00064793	0.0019315	6.31503	7.60796	6.07542	25.6363	21.8466	19.4915	up
FAM180A	14.1888	1.44281	0.00105307	0.00305058	8.42004	3.80398	6.94333	31.6182	14.8557	19.4915	up
POPDC2	37.2714	1.4419	1.12e-06	4.72e-06	16.8401	22.8239	16.4904	54.6909	49.8102	62.9726	up
SNORA12	5.94969	1.44156	0.00846837	0.0206167	2.10501	2.85299	0.867917	4.27272	16.6034	8.99609	up
DUSP1	1207.61	1.43874	1.63e-27	2.33e-26	657.816	667.599	608.41	1812.49	2009.01	1490.35	up
TUBB3	112.728	1.4355	3.5e-14	2.59e-13	57.8878	70.3736	51.2071	158.091	194.872	143.937	up
GJB2	18.1299	1.43464	0.00038326	0.00118411	6.31503	12.3629	6.94333	22.2182	38.45	22.4902	up
NOX5	106.357	1.43423	5.97e-15	4.61e-14	53.6778	62.7657	52.075	161.509	147.683	160.43	up
MGAM	8.58278	1.43261	0.00380825	0.00997816	4.21002	2.85299	3.47167	16.2364	15.7295	8.99609	up
EFHD2	3276.15	1.42912	3.04e-220	9.7e-218	1736.63	1853.49	1725.42	4701.71	4813.24	4826.4	up
IL1A	37.0371	1.42885	1.83e-06	7.49e-06	12.6301	19.9709	23.4338	61.5272	50.6841	53.9766	up
NBL1	3916.68	1.42711	2.26e-194	5.69e-192	2011.34	2241.5	2102.09	5515.23	5677.49	5952.41	up
SYTL3	186.463	1.42657	1.34e-21	1.47e-20	101.041	111.266	85.9238	271.745	242.934	305.867	up
GGN	58.1122	1.42492	1.42e-08	7.03e-08	28.4176	21.8729	39.9242	78.6181	94.3772	85.4629	up
ADAMTS6	179.021	1.42489	2.16e-19	2.13e-18	73.6754	119.825	92.8671	284.563	243.808	259.387	up
NPC1	5441.33	1.42453	8.38e-250	3.66e-247	2931.23	3020.36	2907.52	8155.78	8092.85	7540.22	up
ADAMTS1	1145.47	1.42274	3.61e-98	2.7e-96	656.763	620.049	590.183	1762.07	1666.46	1577.31	up
SDC1	2989.69	1.42214	2.34e-187	5.59e-185	1573.5	1701.33	1589.16	4184.71	4403.4	4486.05	up
PRNP	9025.53	1.4156	0	0	4875.2	5002.23	4887.24	13262.5	12759.3	13366.7	up
GRAP2	14.6117	1.41424	0.00106858	0.00309062	5.26253	4.75498	9.54708	25.6363	13.9818	28.4876	up
AC103739.1	10.9138	1.41116	0.00227299	0.00619198	4.21002	2.85299	6.94333	15.3818	16.6034	19.4915	up
STX2	1279.75	1.40732	2.72e-112	2.48e-110	693.601	670.452	734.258	1931.27	1848.22	1800.72	up
CHST2	211.621	1.40413	2.7e-25	3.5e-24	129.458	112.217	103.282	294.818	318.086	311.865	up
AC131212.3	37.1989	1.39769	3.24e-06	1.3e-05	13.6826	17.1179	26.0375	59.8181	48.0625	58.4746	up
SRPX	1711.76	1.39672	1.99e-142	2.76e-140	936.73	972.868	910.445	2417.51	2482.65	2550.39	up
ZNF702P	370.195	1.39494	3.78e-38	8.06e-37	177.873	219.68	207.432	500.763	542.669	572.751	up
TNC	4144.04	1.39359	6.75e-170	1.34e-167	2202.89	2377.49	2267.87	5904.05	6426.39	5685.53	up
MMP9	140.786	1.39233	2.53e-17	2.25e-16	78.9379	62.7657	86.7917	194.836	211.475	209.909	up
SNX10	600.859	1.38863	8.57e-58	3.02e-56	362.062	299.563	330.676	879.327	835.413	898.11	up
KIAA1549L	481.731	1.38848	4.83e-53	1.55e-51	259.969	268.181	266.45	677.654	720.937	697.197	up
MYZAP	52.0748	1.38668	9.5e-08	4.39e-07	23.1551	24.7259	34.7167	78.6181	88.2602	62.9726	up
NFASC	785.22	1.38597	6.53e-73	3.16e-71	404.162	448.87	446.977	1195.51	1137.77	1078.03	up
TMEM204	7.287	1.38512	0.00637643	0.015915	2.10501	3.80398	2.60375	11.1091	16.6034	7.49674	up
LINC02535	117.954	1.38087	6.73e-15	5.18e-14	65.2553	58.9617	67.6975	151.254	186.133	178.422	up
SNAI2	121.857	1.37871	8.63e-16	7.07e-15	64.2028	65.6187	68.5654	164.073	178.268	190.417	up
RELN	7.9487	1.37829	0.00553195	0.013979	2.10501	2.85299	4.33958	8.54545	14.8557	14.9935	up
FAM241A	117.665	1.37746	3.1e-13	2.16e-12	58.9403	64.6677	65.9617	158.945	141.566	215.906	up
XKR3	27.6166	1.37367	2.9e-05	0.00010375	12.6301	14.2649	15.6225	47	40.1977	35.9844	up
AL136164.3	3.87308	1.36776	0.0134557	0.0314487	1.05251	0	1.73583	6.83636	6.11704	7.49674	up
B3GALT5	5.63924	1.36695	0.00992169	0.0238175	0	3.80398	1.73583	7.6909	13.108	7.49674	up
CD276	2704.72	1.36627	8.42e-186	1.95e-183	1507.19	1513.98	1507.57	3771.11	4013.65	3914.8	up
AL137918.1	5.55951	1.36389	0.00958315	0.0230627	1.05251	1.90199	2.60375	7.6909	9.6125	10.4954	up
Z95152.1	9.58388	1.36263	0.00384899	0.0100679	2.10501	6.65697	3.47167	13.6727	16.6034	14.9935	up
WFDC13	8.60566	1.36177	0.00498134	0.0127099	4.21002	3.80398	2.60375	8.54545	17.4773	14.9935	up
TAFA3	65.5967	1.35046	2.12e-09	1.12e-08	35.7852	34.2358	37.3204	103.4	94.3772	88.4616	up
AC087741.1	187.266	1.34628	1.94e-19	1.92e-18	91.568	105.56	116.301	275.163	304.104	230.9	up
ADORA2B	1267.07	1.34598	9.19e-106	7.61e-104	700.969	733.217	703.88	1809.07	1755.59	1899.67	up
DCBLD2	16712.2	1.34484	0	0	9568.33	9114.34	9614.78	23652.9	23562.9	24760.2	up
FZD8	47.5353	1.33733	6.23e-07	2.68e-06	26.3126	32.3338	18.2263	75.1999	61.1704	71.9687	up
RAB37	9.63727	1.33509	0.00479542	0.0122908	1.05251	3.80398	6.94333	13.6727	11.3602	20.9909	up
IGFBP4	4969.82	1.33316	9.31e-236	3.82e-233	2858.6	2852.99	2750.43	6943.18	7056.45	7357.3	up
STC1	2365.24	1.32978	4.52e-145	6.53e-143	1400.88	1281.94	1353.08	3329.31	3532.16	3294.07	up
DUSP5	2100.75	1.3289	4.65e-139	6.24e-137	1138.81	1256.26	1182.97	2960.14	2953.66	3112.65	up
BEST3	73.5411	1.32733	1.15e-09	6.26e-09	39.9952	46.5988	35.5846	120.491	99.6204	98.957	up
NRP1	4667.17	1.3224	1.72e-215	5.4e-213	2808.08	2581.95	2602.01	6648.36	6623.01	6739.57	up
CDK14	601.444	1.32178	2.25e-57	7.85e-56	341.012	323.338	362.789	865.654	874.737	841.135	up
KIF17	43.1259	1.32037	1.63e-06	6.74e-06	23.1551	21.8729	24.3017	50.4181	65.5398	73.4681	up
BACH2	151.237	1.32018	1.8e-16	1.54e-15	68.4128	89.3935	95.4708	213.636	203.61	236.897	up
LPCAT1	186.913	1.31982	0.00462827	0.0119034	44.2052	136.943	56.4146	496.491	183.511	203.911	up
FOXD1	853.334	1.31916	2.77e-68	1.21e-66	453.63	523.047	479.09	1198.07	1169.23	1296.94	up
AC116424.1	10.5718	1.31873	0.00388454	0.0101516	1.05251	5.70597	6.94333	15.3818	14.8557	19.4915	up
CLMP	1314.55	1.31834	4.7e-110	4.14e-108	733.596	771.257	745.54	1868.03	1848.22	1920.67	up
ATAD3B	2593.77	1.31435	3.41e-145	5e-143	1452.46	1516.84	1491.95	3786.49	3842.38	3472.49	up
CUBN	30.3914	1.31379	2.69e-05	9.67e-05	17.8926	14.2649	16.4904	51.2727	41.9454	40.4824	up
OR10AC1	44.2656	1.31361	1.63e-06	6.75e-06	21.0501	19.9709	30.3771	54.6909	69.0352	70.4694	up
MIR4653	6.08146	1.3135	0.00935545	0.022566	2.10501	2.85299	1.73583	7.6909	13.108	8.99609	up
HHIP	38.5908	1.31146	3.67e-06	1.46e-05	17.8926	24.7259	19.9621	54.6909	60.2966	53.9766	up
AL390719.1	712.872	1.30976	2.45e-43	6.1e-42	409.425	425.095	393.166	1130.56	1074.85	844.133	up
ACP7	176.434	1.30896	1.86e-19	1.84e-18	89.4629	110.315	100.678	268.327	249.925	239.896	up
ATG9B	8.99468	1.30886	0.00586988	0.0147532	2.10501	7.60796	1.73583	13.6727	18.3511	10.4954	up
AL078459.1	15.8785	1.30554	0.00149119	0.00419777	12.6301	5.70597	5.2075	19.6545	34.0807	17.9922	up
HK2	1566.79	1.30429	6.59e-121	7.2e-119	916.732	898.69	892.218	2245.74	2291.27	2156.06	up
KCNS3	31.2185	1.30422	2.54e-05	9.16e-05	12.6301	18.0689	19.0942	42.7272	49.8102	44.9805	up
PINLYP	34.8838	1.30167	3.14e-05	0.00011213	21.0501	25.6769	9.54708	58.109	45.4409	49.4785	up
CD83	679.957	1.29824	6.2e-63	2.45e-61	397.847	404.173	373.204	974.181	954.259	976.076	up
GALNT18	577.06	1.29824	2e-51	6.15e-50	336.802	340.456	316.79	783.618	803.08	881.617	up
ARL4C	780.845	1.29702	4.9e-60	1.82e-58	403.11	496.419	450.449	1126.29	1141.27	1067.54	up
IL1RL2	15.7674	1.29606	0.00104046	0.00301579	6.31503	7.60796	9.54708	23.9273	26.2159	20.9909	up
ITGAM	137.514	1.29585	3.11e-14	2.3e-13	70.5179	70.3736	93.735	200.818	220.214	169.426	up
RAET1E	36.382	1.2958	8.81e-06	3.37e-05	19.9976	23.7749	15.6225	58.109	49.8102	50.9779	up
PWWP2B	224.164	1.29476	4.44e-22	5e-21	122.091	129.335	133.659	292.254	361.779	305.867	up
ARL14EPL	8.23674	1.29383	0.00619221	0.0154846	2.10501	3.80398	4.33958	12.8182	11.3602	14.9935	up
PPP1R3B	571.248	1.29339	1.1e-50	3.33e-49	334.697	340.456	311.582	770.799	804.828	865.124	up
LINP1	263.681	1.29276	8.26e-24	1.01e-22	142.088	145.502	164.904	415.309	325.951	388.331	up
SPTBN2	359.993	1.2919	9.12e-36	1.8e-34	210.501	215.876	197.017	507.6	535.678	493.286	up
CDR2L	1927.84	1.29117	1.68e-116	1.71e-114	1077.77	1163.07	1103.99	2581.58	2796.36	2844.26	up
SPHK1	2235.44	1.28988	2.2e-134	2.87e-132	1259.85	1313.32	1317.5	3263.51	3261.26	2997.2	up
FRAT2	485.044	1.28875	8.25e-46	2.2e-44	263.126	299.563	277.733	704.145	678.992	686.702	up
BICD2	1531.42	1.2882	1.28e-119	1.39e-117	894.629	897.739	872.256	2137.22	2212.62	2174.06	up
GXYLT1	1906.86	1.28782	3.06e-133	3.94e-131	1148.28	1054.65	1116.14	2681.56	2717.72	2722.82	up
ASS1P12	18.4607	1.28587	0.00061257	0.00183342	7.36754	9.50995	11.2829	24.7818	32.3329	25.4889	up
SOD2	3789.57	1.28583	7.88e-214	2.44e-211	2226.05	2186.34	2193.23	5440.03	5264.15	5427.64	up
CLDN1	338.832	1.28261	6.17e-32	1.06e-30	197.871	199.709	189.206	501.618	437.806	506.78	up
PRDX4	3592.74	1.28156	5.28e-212	1.61e-209	2092.38	2084.58	2097.75	5017.89	5133.07	5130.77	up
AC010198.2	256.948	1.27832	4.73e-21	5.04e-20	139.983	125.531	178.791	341.818	410.716	344.85	up
AC008619.1	4.80169	1.2775	0.0123181	0.0290227	0	3.80398	0	4.27272	8.73863	11.9948	up
WDR17	15.8431	1.27718	0.00174027	0.00483977	9.47255	3.80398	10.415	29.9091	27.9636	13.4941	up
RPLP0P2	4.32287	1.27395	0.0133198	0.0311601	1.05251	0.950995	1.73583	6.83636	7.86477	7.49674	up
AL645608.8	129.121	1.2738	1.02e-12	6.86e-12	68.4128	73.2266	81.5842	199.963	210.601	140.939	up
CCDC148	54.9052	1.27363	5.28e-07	2.28e-06	43.1527	23.7749	25.1696	74.3454	76.0261	86.9622	up
FAM49A	143.09	1.2727	7.04e-16	5.8e-15	74.7279	79.8836	91.9992	207.654	201.862	202.412	up
MEX3D	1285.64	1.2718	3.49e-76	1.8e-74	716.756	819.758	711.692	1719.34	1800.16	1946.15	up
ABALON	51.3443	1.27156	4.7e-07	2.04e-06	27.3651	31.3828	27.7733	87.1636	69.9091	64.472	up
LRRC37A5P	13.5346	1.27065	0.002049	0.00562448	5.26253	5.70597	8.67917	22.2182	18.3511	20.9909	up
AL355607.2	5.04106	1.26794	0.0126069	0.0296337	1.05251	0.950995	2.60375	14.5273	9.6125	1.49935	up
C4A	102.399	1.26457	0.00011733	0.00038944	67.3603	59.9127	38.1883	207.654	136.323	104.954	up
ECE1	7127.12	1.26395	2.12e-227	7.61e-225	4063.72	4366.97	4126.08	9894.77	9971.66	10339.5	up
GPRIN1	624.09	1.26161	1.59e-45	4.19e-44	334.697	377.545	379.28	811.818	865.125	976.076	up
TGM5	21.5414	1.2607	0.0004682	0.00142834	11.5776	10.4609	11.2829	21.3636	34.0807	40.4824	up
AKR1E2	13.783	1.26066	0.00283281	0.00759911	8.42004	6.65697	4.33958	12.8182	17.4773	32.9857	up
KCNC4	451.4	1.26026	1.58e-41	3.72e-40	265.231	276.74	251.696	660.563	616.948	637.223	up
MESD	1385.84	1.25696	5.37e-82	3.1e-80	730.439	867.308	846.219	1884.27	2004.64	1982.14	up
STRIP2	1224.5	1.25571	6.95e-87	4.37e-85	698.864	742.727	724.71	1793.69	1761.71	1625.29	up
TRPM8	10.4358	1.2526	0.00476551	0.0122251	2.10501	6.65697	5.2075	13.6727	13.9818	20.9909	up
B3GNT3	192.862	1.25125	1.07e-19	1.08e-18	114.723	107.462	114.565	265.763	257.79	296.871	up
CEBPD	608.239	1.24831	3.41e-42	8.11e-41	325.224	383.251	362.789	769.09	876.485	932.595	up
SMIM29	1107.77	1.24708	8.35e-78	4.48e-76	607.296	692.324	665.692	1612.53	1569.46	1499.35	up
AC073370.1	19.8355	1.24562	0.00053584	0.00161895	8.42004	11.4119	11.2829	28.2	29.7114	29.987	up
AHNAK2	2321.43	1.24558	2.3e-31	3.9e-30	1352.47	1360.87	1389.53	3225.05	3727.9	2872.75	up
AL356215.1	18.0632	1.24531	0.00115527	0.0033227	9.47255	4.75498	13.0188	23.9273	22.7204	34.485	up
ITGB3	765.453	1.24363	1.65e-61	6.26e-60	441	446.017	471.279	1039.98	1129.91	1064.54	up
EGR3	35.4476	1.24188	2.82e-05	0.00010131	14.7351	19.9709	23.4338	41.0182	55.0534	58.4746	up
IFNE	8.65834	1.23985	0.00723152	0.0178783	4.21002	0.950995	6.07542	16.2364	13.9818	10.4954	up
KCNQ1OT1	172.025	1.23918	2.58e-15	2.04e-14	106.303	95.0995	100.678	201.673	284.006	244.394	up
SIX2	102.121	1.23806	1.16e-11	7.27e-11	62.0978	56.1087	59.8863	135.018	151.178	148.436	up
SERPINB8	1526.66	1.23282	1.82e-108	1.56e-106	944.097	878.719	906.973	2139.78	2152.33	2138.07	up
MXRA5	160.778	1.23268	1.27e-15	1.03e-14	106.303	95.0995	83.32	214.491	252.547	212.908	up
LINC01293	63.6633	1.23209	9.72e-08	4.49e-07	41.0477	31.3828	38.1883	98.2727	99.6204	73.4681	up
ALOXE3	39.3395	1.23109	1.76e-05	6.47e-05	18.9451	23.7749	23.4338	47	73.4045	49.4785	up
PCED1B	101.19	1.2301	1.68e-11	1.03e-10	58.9403	59.9127	59.0183	145.273	152.052	131.943	up
SYTL2	271.68	1.22984	1.08e-25	1.43e-24	166.296	153.11	162.3	380.272	361.779	406.323	up
NOLC1	3690.09	1.22907	2.02e-196	5.13e-194	2183.95	2174.93	2253.98	5187.94	5192.5	5147.26	up
CPNE5	320.807	1.22901	7.01e-28	1.02e-26	209.449	165.473	195.281	436.672	445.67	472.295	up
MPP3	411.758	1.22831	6.42e-35	1.23e-33	246.286	239.651	250.828	609.29	601.218	523.273	up
GALNT15	9.85634	1.2281	0.0058196	0.0146378	3.15752	3.80398	6.07542	10.2545	14.8557	20.9909	up
PTHLH	106.865	1.2274	1.01e-11	6.32e-11	62.0978	64.6677	59.8863	144.418	140.692	169.426	up
ARHGAP31	231.153	1.22717	1.06e-21	1.17e-20	134.721	134.09	141.47	298.236	353.041	325.359	up
PVR	2120.05	1.21851	3.64e-123	4.18e-121	1226.17	1293.35	1298.4	3083.2	2934.43	2884.75	up
ZNF354A	524.414	1.21786	5.04e-42	1.2e-40	348.379	296.71	296.828	738.327	716.568	749.674	up
OSBPL6	921.408	1.21766	3.1e-73	1.51e-71	544.145	562.989	549.391	1299.76	1266.23	1305.93	up
AC120114.3	28.2432	1.21609	0.00015628	0.00050987	10.5251	16.1669	19.9621	47	42.8193	32.9857	up
AC135050.7	9.65634	1.21325	0.00713781	0.0176575	4.21002	2.85299	6.07542	23.0727	15.7295	5.99739	up
FEZ1	24.9884	1.20734	0.0002642	0.00083644	16.8401	14.2649	10.415	37.6	39.3239	31.4863	up
AC121761.1	55.5183	1.20653	1.23e-06	5.15e-06	39.9952	28.5299	27.7733	64.0909	91.7557	80.9648	up
LIF	239.61	1.20623	2.72e-21	2.93e-20	135.773	143.6	151.885	366.6	339.933	299.87	up
SPRYD3	1247.17	1.20572	3.19e-87	2.02e-85	762.014	779.816	716.899	1714.22	1767.83	1742.24	up
MIR155HG	72.4704	1.2045	3.52e-08	1.69e-07	37.8902	38.0398	51.2071	99.1272	117.098	91.4603	up
LCP1	12.8452	1.20298	0.00351544	0.00926043	7.36754	6.65697	5.2075	26.4909	14.8557	16.4928	up
RHBDF2	1342.36	1.20223	1.87e-96	1.36e-94	818.849	807.395	807.163	1870.6	1842.98	1907.17	up
AC126118.1	6.57443	1.2016	0.0108755	0.0259031	3.15752	3.80398	0.867917	15.3818	8.73863	7.49674	up
AC068580.1	40.3363	1.20034	3.24e-05	0.00011556	30.5227	22.8239	15.6225	45.2909	70.7829	56.9753	up
PTK6	52.2034	1.20016	2.59e-06	1.05e-05	31.5752	24.7259	34.7167	74.3454	90.8818	56.9753	up
AC004784.1	14.9025	1.19884	0.00246327	0.00667146	10.5251	3.80398	8.67917	23.0727	25.342	17.9922	up
MAP3K20-AS1	9.29	1.19748	0.00691553	0.0171519	7.36754	2.85299	2.60375	12.8182	16.6034	13.4941	up
SDF2L1	928.876	1.19506	3.6e-66	1.52e-64	536.778	601.029	549.391	1260.45	1304.68	1320.93	up
KIFC3	2306.19	1.19378	6.43e-127	7.93e-125	1402.99	1466.43	1333.99	3198.56	3217.57	3217.6	up
ZFPM2-AS1	282.392	1.19365	8.72e-26	1.16e-24	177.873	169.277	164.904	408.472	391.491	382.334	up
AC022150.4	165.712	1.19181	9.74e-16	7.96e-15	102.093	95.0995	102.414	247.818	242.934	203.911	up
RPSAP52	11.7514	1.18306	0.00712754	0.0176386	9.47255	0.950995	6.07542	29.9091	16.6034	7.49674	up
RPS6KA4	2288.64	1.18245	8.5e-111	7.56e-109	1287.21	1455.02	1445.08	3148.14	3171.25	3225.1	up
TMPRSS6	18.2834	1.18043	0.00126034	0.00359659	6.31503	12.3629	10.415	24.7818	28.8375	26.9883	up
RAB3IL1	438.355	1.18033	1.39e-29	2.17e-28	217.869	286.25	292.488	580.236	626.56	626.728	up
TGFBR2	5811.56	1.17808	2.22e-186	5.26e-184	3602.73	3544.36	3529.82	7962.65	7797.48	8432.34	up
ROPN1L	59.7938	1.17793	5.6e-07	2.42e-06	36.8377	31.3828	37.3204	72.6363	99.6204	80.9648	up
STMN3	5320.54	1.17767	1.17e-157	2.01e-155	3211.19	3296.15	3256.42	7118.36	7187.53	7853.59	up
KLHL21	2757.37	1.17656	1.77e-149	2.8e-147	1674.54	1697.53	1698.51	3860.83	3886.94	3725.88	up
GCLM	916.811	1.17383	2.11e-66	8.99e-65	568.353	549.675	568.485	1280.96	1309.92	1223.47	up
PCOLCE2	303.717	1.17123	9.16e-25	1.17e-23	198.923	190.199	168.376	453.763	410.716	400.326	up
AC087482.1	11.0049	1.17104	0.00517178	0.0131482	6.31503	4.75498	5.2075	19.6545	16.6034	13.4941	up
ZNF367	2435.41	1.17102	2.66e-115	2.59e-113	1466.14	1464.53	1549.23	3405.36	3209.7	3517.47	up
TNFAIP8L3	203.968	1.171	1.62e-18	1.54e-17	128.406	119.825	122.376	274.309	270.024	308.866	up
AC103810.1	7.99104	1.16958	0.00922307	0.0222868	2.10501	4.75498	3.47167	15.3818	8.73863	13.4941	up
INKA2	9.6	1.1692	0.00706046	0.0174898	3.15752	3.80398	6.07542	11.9636	13.108	19.4915	up
PKIA	264.027	1.16882	1.45e-21	1.59e-20	150.508	154.061	175.319	348.654	347.798	407.823	up
AC092279.3	4.56953	1.16715	0.0136358	0.0318326	2.10501	1.90199	0	8.54545	4.36932	10.4954	up
CAMK2A	14.1426	1.16623	0.00328801	0.00872075	7.36754	3.80398	10.415	23.9273	18.3511	20.9909	up
NABP1	849.445	1.16317	9.94e-59	3.56e-57	505.203	544.92	519.014	1236.53	1150	1141	up
SACS	1656.9	1.16275	4.11e-21	4.39e-20	1135.65	905.347	998.972	2260.27	2552.55	2088.59	up
CELF2	154.336	1.16126	2.61e-14	1.95e-13	85.2529	100.805	95.4708	203.382	234.195	206.91	up
STC2	3813.33	1.15956	2.4e-22	2.73e-21	2078.7	2721.75	2210.58	5392.18	5286	5190.75	up
ITPRIP	1386.05	1.15643	3.81e-88	2.44e-86	817.797	861.602	887.011	1902.22	1901.53	1946.15	up
SORCS3	11.9354	1.15437	0.00711352	0.0176082	2.10501	12.3629	2.60375	23.0727	20.9727	10.4954	up
NLN	818.155	1.15347	1.61e-54	5.32e-53	536.778	507.831	472.147	1139.96	1082.72	1169.49	up
SRPX2	737.22	1.15325	1.76e-52	5.53e-51	450.472	465.037	451.317	1067.33	972.61	1016.56	up
AL591135.1	65.4012	1.15259	8.13e-07	3.46e-06	28.4176	50.4027	38.1883	107.673	88.2602	79.4655	up
C10orf67	61.4307	1.15127	8.74e-07	3.7e-06	41.0477	28.5299	40.7921	99.9817	84.7647	73.4681	up
LRRIQ3	13.2038	1.15043	0.0038515	0.0100731	8.42004	6.65697	5.2075	22.2182	15.7295	20.9909	up
ANKRD13B	847.523	1.14943	4.96e-54	1.62e-52	543.093	548.724	485.165	1138.25	1230.4	1139.51	up
DOK3	272.851	1.14924	6.54e-22	7.3e-21	172.611	168.326	164.904	372.582	416.833	341.852	up
PADI1	24.1892	1.14868	0.00045824	0.00139944	13.6826	11.4119	15.6225	37.6	32.3329	34.485	up
VOPP1	2247.31	1.14781	1.79e-124	2.14e-122	1371.41	1397.96	1414.7	3139.6	3023.57	3136.64	up
AL596325.2	11.6267	1.1474	0.00704768	0.0174603	5.26253	4.75498	6.94333	17.0909	29.7114	5.99739	up
GDF5	151.334	1.14687	6.79e-13	4.62e-12	82.0954	87.4916	106.754	229.873	184.385	217.406	up
S1PR3	342.314	1.14636	3.16e-28	4.68e-27	217.869	212.072	205.696	493.927	464.021	460.3	up
ETV1	292.074	1.14437	4.96e-24	6.12e-23	166.296	191.15	183.13	387.963	422.076	401.825	up
FOXP4	2155.57	1.14342	2.84e-92	1.98e-90	1267.22	1432.2	1320.1	2825.98	3084.74	3003.2	up
CAPN2	14826.8	1.14221	5.21e-231	1.98e-228	8969.45	9562.26	9186.9	20691.1	19902.2	20649	up
AC068580.3	54.526	1.14099	2.49e-06	1.01e-05	31.5752	38.0398	28.6413	82.0363	83.8909	62.9726	up
GCSAM	63.513	1.14049	1.34e-05	5.02e-05	26.3126	51.3537	35.5846	82.8908	124.962	59.9739	up
LRRN4CL	127.803	1.14045	5.61e-12	3.59e-11	71.5704	82.7366	78.9804	163.218	173.899	196.415	up
ZDHHC14	328.56	1.13875	1.81e-23	2.18e-22	183.136	229.19	197.017	485.381	413.337	463.299	up
IL7R	1176.98	1.13866	4.29e-78	2.32e-76	715.704	724.658	758.559	1618.51	1623.64	1620.8	up
AC022165.1	15.7492	1.13696	0.00269284	0.00724444	11.5776	7.60796	6.07542	19.6545	27.0898	22.4902	up
SH3TC2-DT	39.8171	1.13593	4.05e-05	0.00014253	28.4176	23.7749	18.2263	64.9454	48.0625	55.4759	up
SYT14	171.852	1.13539	6.79e-14	4.92e-13	115.776	117.923	85.0558	228.163	257.79	226.402	up
AC078923.1	16.0613	1.1333	0.00261764	0.00705913	5.26253	11.4119	8.67917	23.9273	20.0989	26.9883	up
ODC1	3682.28	1.1325	4.76e-139	6.33e-137	2221.84	2408.87	2278.28	5174.27	4900.63	5109.78	up
SLC66A1	1051.46	1.13218	1.54e-64	6.26e-63	627.293	657.138	684.786	1387.78	1510.91	1440.87	up
HIVEP3	409.139	1.13074	3.95e-31	6.65e-30	259.969	237.749	268.186	572.545	581.119	535.267	up
KLF2	464.022	1.12818	2.89e-34	5.4e-33	292.596	284.348	289.884	598.181	641.416	677.706	up
ITK	12.9524	1.12806	0.00473861	0.0121669	3.15752	9.50995	6.94333	20.5091	16.6034	20.9909	up
ARHGAP21	4405.39	1.12545	1.6e-160	2.89e-158	2888.07	2669.44	2745.22	6057.87	6111.8	5959.91	up
STXBP5-AS1	52.3274	1.12471	6.14e-06	2.39e-05	21.0501	33.2848	39.0563	75.1999	73.4045	71.9687	up
KLHL29	503.743	1.12258	3.92e-34	7.27e-33	294.701	352.819	298.563	718.672	675.496	682.204	up
AL513314.2	6.67724	1.1194	0.0124501	0.0292993	2.10501	4.75498	0.867917	5.98181	11.3602	14.9935	up
ZNF707	35.3282	1.11868	0.0002041	0.00065537	18.9451	29.4808	13.8867	63.2363	48.9364	37.4837	up
SLC14A1	4.0155	1.11865	0.0142036	0.0330698	2.10501	0.950995	0	8.54545	3.49545	8.99609	up
NME2	102.801	1.11846	7.82e-10	4.29e-09	65.2553	68.4716	57.2825	149.545	150.305	125.945	up
MEAK7	3150.9	1.11614	2.22e-150	3.6e-148	1993.45	1960	2006.62	4355.61	4256.59	4333.12	up
GRIN3B	17.8723	1.11569	0.00246934	0.0066861	8.42004	6.65697	13.8867	34.1818	20.0989	23.9896	up
RRS1	737.711	1.11426	1.43e-50	4.29e-49	469.417	469.792	456.524	1010.07	1050.38	970.079	up
KCNQ5	418.63	1.11348	2.69e-28	4e-27	245.234	258.671	282.073	600.745	520.823	604.238	up
PNP	2284.16	1.11318	1.66e-117	1.71e-115	1445.09	1445.51	1433.8	3179.76	3029.68	3171.12	up
S100A14	10.3483	1.11156	0.0076909	0.0189163	3.15752	3.80398	7.81125	17.0909	12.2341	17.9922	up
BX322639.1	145.506	1.10795	7.48e-12	4.75e-11	99.988	91.2955	80.7163	225.6	173.025	202.412	up
HRK	106.551	1.10509	9.69e-09	4.87e-08	48.4152	88.4425	59.8863	148.691	142.44	151.434	up
SQSTM1	18126	1.10399	5.6e-251	2.56e-248	11183.9	11855.1	11465.2	24520.3	24808.1	24923.7	up
ARNTL2	2311.14	1.10349	1.43e-117	1.47e-115	1468.24	1433.15	1493.68	3090.03	3189.6	3192.11	up
PCDH9	10.281	1.10299	0.00864553	0.0209921	8.42004	0.950995	5.2075	15.3818	12.2341	19.4915	up
OGFR	3230.23	1.10284	3.99e-146	5.99e-144	2023.97	2088.39	2039.6	4489.78	4388.54	4351.11	up
SNORA71A	4.80342	1.10245	0.0146873	0.034066	2.10501	1.90199	0.867917	6.83636	9.6125	7.49674	up
ZMIZ1-AS1	150.083	1.10226	1.3e-11	8.07e-11	103.146	102.707	77.2446	223.891	221.087	172.425	up
ZNF697	320.756	1.10085	1.78e-24	2.24e-23	186.293	208.268	212.64	450.345	445.67	421.317	up
GREB1L	559.717	1.10062	5.73e-39	1.25e-37	355.747	333.799	371.468	746.872	760.261	790.157	up
NPAS2	208.658	1.10056	3.29e-16	2.76e-15	124.196	146.453	122.376	263.2	309.348	286.376	up
AC138028.2	14.6402	1.09986	0.00393077	0.0102577	6.31503	9.50995	7.81125	26.4909	22.7204	14.9935	up
TMEFF2	8.11817	1.09952	0.0114056	0.0270534	1.05251	4.75498	4.33958	6.83636	12.2341	19.4915	up
NDP	202.121	1.09939	3.71e-15	2.91e-14	128.406	129.335	120.64	264.054	246.429	323.859	up
AC012625.1	9.43158	1.09886	0.00879559	0.021323	6.31503	4.75498	2.60375	12.8182	16.6034	13.4941	up
SCARA3	2279.58	1.09655	2.05e-71	9.56e-70	1381.94	1463.58	1491.95	2864.43	3048.04	3427.51	up
AC067852.3	16.0981	1.09551	0.00384114	0.0100499	11.5776	3.80398	10.415	17.0909	29.7114	23.9896	up
INHBA	81.3339	1.09513	6.96e-08	3.26e-07	55.7828	53.2557	41.66	115.364	100.494	121.447	up
CPA4	2919.73	1.09309	2.36e-98	1.77e-96	1770.31	1963.8	1851.27	4158.22	4018.9	3755.87	up
AL139220.2	81.1942	1.0927	6.01e-08	2.83e-07	47.3627	51.3537	52.075	100.836	127.584	107.953	up
LAMB3	5284.76	1.09224	4.02e-159	7.03e-157	3260.66	3455.92	3399.63	7381.56	7247.82	6962.98	up
FMNL1	1416.5	1.09122	4.88e-77	2.56e-75	916.732	904.396	891.35	1913.33	2022.99	1850.2	up
TRBV12-4	63.7173	1.09081	2.05e-06	8.35e-06	43.1527	29.4808	44.2638	75.1999	98.7466	91.4603	up
SIRPB1	195.468	1.08762	2.45e-15	1.94e-14	127.353	135.992	108.49	279.436	272.645	248.892	up
AKIRIN1	2365.05	1.08747	1.05e-113	9.95e-112	1525.08	1526.35	1479.8	3212.23	3136.3	3310.56	up
BNC2	473.298	1.08711	1.11e-31	1.91e-30	309.437	269.132	324.601	642.618	649.281	644.72	up
AC096921.2	13.6145	1.08697	0.00520122	0.0132213	5.26253	4.75498	11.2829	18.8	23.5943	17.9922	up
LRFN4	1005.4	1.08287	3.05e-56	1.04e-54	646.238	648.579	629.24	1305.74	1331.77	1470.86	up
RNF125	264.782	1.08271	5.47e-17	4.81e-16	132.616	173.081	197.017	365.745	378.383	341.852	up
BHLHE40	2586.18	1.08217	3.26e-116	3.25e-114	1690.32	1666.14	1616.93	3443.82	3627.41	3472.49	up
DISC1FP1	141.016	1.08074	3.35e-11	2.03e-10	90.5155	88.4425	89.3954	205.091	216.718	155.932	up
LONRF3	37.9017	1.08014	0.00010651	0.00035615	25.2601	22.8239	19.9621	59.8181	41.0716	58.4746	up
AC092118.2	8.14732	1.07973	0.011579	0.0274047	6.31503	0.950995	3.47167	8.54545	13.108	16.4928	up
FICD	401.458	1.07822	8.08e-26	1.08e-24	265.231	278.642	224.79	514.436	561.894	563.755	up
ABL2	1582.3	1.07781	1.9e-70	8.75e-69	988.302	1038.49	1020.67	2094.49	2315.74	2036.12	up
PLAGL1	721.156	1.07579	3.14e-45	8.18e-44	464.155	442.213	481.694	971.617	1024.17	943.09	up
AL133230.2	9.00954	1.07533	0.0105672	0.0252344	6.31503	0.950995	5.2075	11.1091	13.9818	16.4928	up
LPAR3	34.7426	1.07511	0.00014997	0.0004904	15.7876	23.7749	22.5658	45.2909	51.5579	49.4785	up
RAB11FIP5	1579.94	1.07458	9.78e-76	4.99e-74	1007.25	1035.63	996.368	2086.8	2064.07	2289.51	up
USP31	533.373	1.07433	1.61e-36	3.22e-35	324.172	349.966	349.77	705.854	735.793	734.681	up
AC098820.2	10.4305	1.07369	0.00847697	0.0206343	4.21002	4.75498	6.07542	12.8182	12.2341	22.4902	up
PPP1R15A	1933.87	1.07333	1.46e-81	8.36e-80	1259.85	1283.84	1193.39	2721.73	2691.5	2452.93	up
RGS19	875.174	1.07288	1.57e-53	5.05e-52	552.565	570.597	559.806	1164.74	1154.37	1248.96	up
PROM2	445.221	1.0727	3.69e-27	5.22e-26	254.706	317.632	279.469	576.818	588.984	653.716	up
AL031186.1	14.0572	1.07034	0.00544455	0.013772	12.6301	4.75498	5.2075	24.7818	17.4773	19.4915	up
EDA2R	190.334	1.06925	3.75e-15	2.93e-14	125.248	124.58	113.697	242.691	267.402	268.383	up
FGFR1OP	1104.14	1.0672	6.3e-60	2.33e-58	715.704	714.197	700.409	1413.42	1497.8	1583.31	up
CARD10	992.807	1.06654	1.56e-55	5.23e-54	607.296	657.138	650.07	1336.51	1288.95	1416.88	up
MAP4K4	7382.68	1.06636	2.29e-181	5.06e-179	4950.98	4684.6	4670.26	9848.63	10118.5	10023.1	up
NEURL1	364.521	1.06619	1.1e-23	1.33e-22	232.604	245.357	222.187	443.509	521.696	521.773	up
CDV3	10583.4	1.06514	1.44e-179	3.11e-177	6760.24	6985.06	6762.81	14437.5	13744.1	14810.6	up
ENHO	77.9181	1.06477	3.67e-07	1.61e-06	59.9928	50.4027	36.4525	111.091	103.116	106.454	up
RASAL2	1588.09	1.06423	4.19e-62	1.63e-60	1063.03	967.162	1050.18	2194.47	2289.52	1964.15	up
RPRML	6.14717	1.06396	0.0143983	0.0334728	2.10501	2.85299	2.60375	11.9636	11.3602	5.99739	up
CREB3L3	69.8222	1.06396	7e-07	3e-06	41.0477	51.3537	38.1883	88.0181	101.368	98.957	up
TNFRSF12A	8468.55	1.06327	1.41e-159	2.52e-157	5400.4	5734.5	5289.08	11241.5	11338.4	11807.4	up
MICALL1	2444.38	1.0631	4.57e-69	2.03e-67	1460.88	1620.5	1643.83	3180.62	3138.04	3622.43	up
TLN2	809.577	1.06154	4.18e-43	1.03e-41	494.677	521.145	553.731	1123.73	1159.62	1004.56	up
CASP7	1634.63	1.06098	5.39e-75	2.7e-73	1141.97	1013.76	1016.33	2174.82	2217.87	2243.03	up
AC074117.1	256.392	1.06025	1.87e-16	1.6e-15	193.661	151.208	151.018	378.563	356.536	307.366	up
CD82	4785.11	1.06006	1.88e-146	2.84e-144	3098.58	3114.51	3075.9	6239.89	6448.24	6733.58	up
SYNGR3	292.856	1.05968	2.75e-19	2.71e-18	162.086	207.317	193.545	369.163	424.698	400.326	up
MRM1	19.1475	1.0587	0.00485961	0.0124316	13.6826	9.50995	6.94333	13.6727	20.0989	50.9779	up
SAA2	151.375	1.05823	7.27e-12	4.62e-11	109.461	89.3935	91.9992	197.4	228.078	191.917	up
FAM160A1	280.645	1.05772	1.42e-19	1.42e-18	195.766	161.669	183.13	388.818	355.662	398.827	up
SPRED2	908.758	1.05755	5.71e-51	1.74e-49	569.405	628.608	566.75	1207.47	1279.34	1200.98	up
LINC01588	286.342	1.05554	1.26e-18	1.2e-17	159.981	215.876	175.319	384.545	377.509	404.824	up
PTGIR	36.0707	1.05526	0.00020351	0.00065378	17.8926	20.9219	26.9054	55.5454	57.675	37.4837	up
CAPN11	11.4798	1.05442	0.00883019	0.0214043	10.5251	2.85299	4.33958	17.9454	22.7204	10.4954	up
SLC38A5	2065.96	1.05397	1.21e-89	8.08e-88	1292.48	1353.27	1378.25	2918.27	2745.68	2707.82	up
CSPG5	28.2565	1.05389	0.00059707	0.00178995	14.7351	21.8729	13.8867	36.7454	46.3148	35.9844	up
GLIPR1	676.014	1.0532	3.29e-40	7.34e-39	439.947	426.046	450.449	951.108	942.899	845.633	up
FLRT2	344.515	1.05273	2.33e-22	2.67e-21	243.129	190.199	233.47	465.727	462.274	472.295	up
CRISPLD2	171.442	1.05163	2.22e-13	1.56e-12	114.723	99.8545	114.565	239.273	215.844	244.394	up
HMOX1	813.001	1.05103	5.9e-49	1.71e-47	510.465	547.773	522.486	1061.34	1115.92	1120.01	up
EHD1	6948.42	1.05073	7.49e-189	1.84e-186	4421.57	4607.57	4533.13	9395.72	9498.02	9234.49	up
AC008735.4	19.3483	1.0485	0.00237124	0.00644131	10.5251	9.50995	13.0188	33.3272	22.7204	26.9883	up
RPS6KL1	529.328	1.04777	1.05e-33	1.93e-32	353.642	345.211	330.676	675.09	736.667	734.681	up
DGAT2	566.111	1.04554	6.21e-37	1.26e-35	382.059	353.77	367.129	761.399	754.144	778.162	up
PTPRR	177.874	1.04373	1.21e-12	8.08e-12	123.143	125.531	94.6029	251.236	219.34	253.39	up
SIK1B	157.116	1.04342	3.19e-11	1.93e-10	95.778	87.4916	117.169	187.145	216.718	238.396	up
MFAP4	28.0861	1.04245	0.00053572	0.00161885	17.8926	17.1179	15.6225	38.4545	41.9454	37.4837	up
HTR7	69.7552	1.04243	1.06e-06	4.47e-06	49.4677	46.5988	36.4525	91.4363	103.116	91.4603	up
RNU6-216P	9.7694	1.042	0.0106535	0.0254194	5.26253	6.65697	2.60375	21.3636	12.2341	10.4954	up
PGM2L1	1272.2	1.04131	5.39e-65	2.21e-63	875.684	815.954	802.823	1744.13	1746.85	1647.78	up
ELK3	2239.46	1.04121	2.08e-81	1.18e-79	1554.55	1378.94	1449.42	3014.83	2893.36	3145.63	up
AC091182.2	16.9771	1.03976	0.00491622	0.0125652	12.6301	12.3629	3.47167	23.0727	32.3329	17.9922	up
GALNT12	585.242	1.03864	1.75e-35	3.43e-34	368.377	361.378	413.128	775.072	794.342	799.153	up
ANKRD24	16.3937	1.03723	0.00427512	0.0110759	7.36754	13.3139	6.94333	24.7818	27.9636	17.9922	up
SMOX	1410.49	1.0371	2.89e-66	1.23e-64	856.739	979.525	926.067	1874.02	1884.92	1941.66	up
LAMA1	1738.21	1.03685	1.07e-74	5.3e-73	1163.02	1099.35	1152.59	2334.62	2465.17	2214.54	up
IGDCC4	11.061	1.03682	0.00980109	0.0235589	5.26253	3.80398	7.81125	25.6363	14.8557	8.99609	up
DNAH7	46.6346	1.03457	4.19e-05	0.00014742	26.3126	23.7749	36.4525	62.3818	66.4136	64.472	up
CBARP	155.815	1.03397	2.48e-12	1.63e-11	101.041	104.609	97.2067	212.782	222.835	196.415	up
ZW10	653.036	1.03276	9.8e-34	1.8e-32	444.157	406.075	427.883	922.908	789.099	928.097	up
SLIT2	737.886	1.03269	2.89e-45	7.57e-44	486.257	469.792	492.977	1007.51	996.204	974.577	up
ADAMTS16	108.094	1.03146	7.58e-09	3.84e-08	62.0978	64.6677	79.8483	148.691	132.827	160.43	up
ZNF138	168.523	1.03083	1.3e-11	8.1e-11	104.198	118.874	101.546	223.891	195.745	266.884	up
HEXB	6542.47	1.02863	3.65e-119	3.92e-117	4466.83	4267.12	4154.72	8630.9	8425.79	9309.46	up
BCAR3	889.05	1.02858	1.91e-49	5.59e-48	578.878	616.245	554.599	1222	1173.6	1188.98	up
SHISAL1	363.628	1.02741	2.96e-24	3.69e-23	249.444	226.337	236.073	480.254	475.382	514.277	up
IL18	257.05	1.02723	4.42e-17	3.89e-16	147.351	182.591	170.98	362.327	320.708	358.344	up
TIAM1	849.604	1.02294	1.13e-48	3.24e-47	572.563	558.234	544.184	1100.65	1157	1164.99	up
Z97832.2	20.8181	1.02294	0.00309156	0.0082312	15.7876	9.50995	11.2829	30.7636	41.0716	16.4928	up
CHML	509.476	1.02253	5.51e-30	8.81e-29	338.907	310.975	354.11	675.09	727.054	650.717	up
STX12	1059.16	1.0222	3.1e-47	8.6e-46	780.959	648.579	662.22	1425.38	1410.42	1427.38	up
ANGPTL2	481.227	1.02213	6.33e-30	1.01e-28	317.857	310.024	317.658	606.727	658.893	676.206	up
CFAP300	71.2024	1.02188	1.22e-06	5.11e-06	45.2577	44.6968	45.1317	92.2908	87.3863	112.451	up
UPP1	1526.15	1.02141	7.72e-62	2.96e-60	959.885	1078.43	979.878	2075.69	2134.85	1928.16	up
LINC01356	20.4088	1.02104	0.00243373	0.00659856	8.42004	12.3629	14.7546	27.3454	34.0807	25.4889	up
H4C8	82.9149	1.01953	2.98e-07	1.32e-06	59.9928	47.5498	52.9429	122.2	118.845	95.9583	up
CEP170B	1751.56	1.01788	2.89e-75	1.45e-73	1159.86	1123.13	1182.1	2232.07	2437.21	2374.97	up
RHOB	625.523	1.01743	2.87e-33	5.18e-32	423.107	395.614	414.864	763.963	890.467	865.124	up
HAVCR2	35.6243	1.01631	0.00027863	0.00087895	23.1551	18.0689	24.3017	55.5454	40.1977	52.4772	up
CDKN1A	7840.47	1.01514	5.63e-186	1.32e-183	5249.9	5209.55	5096.41	10314.4	10494.2	10678.4	up
FAM183A	6.98834	1.01504	0.01446	0.0336008	5.26253	0.950995	2.60375	10.2545	7.86477	14.9935	up
KRT32	14.147	1.0146	0.00600195	0.0150551	6.31503	7.60796	9.54708	23.0727	21.8466	16.4928	up
LINC02057	51.381	1.01435	6.55e-05	0.00022461	35.7852	27.5789	32.9808	87.1636	49.8102	74.9674	up
TTPA	122.092	1.01409	4.45e-09	2.29e-08	87.3579	85.5896	65.9617	186.291	163.412	143.937	up
KDR	19.5403	1.01389	0.00283483	0.00760304	8.42004	10.4609	14.7546	24.7818	28.8375	29.987	up
AC091849.1	3.97636	1.01115	0.0148695	0.0344329	2.10501	0	0.867917	4.27272	6.11704	10.4954	up
FAM219A	1395.2	1.00964	8.51e-68	3.68e-66	888.314	951.946	933.01	1897.94	1896.28	1803.72	up
CALB2	109.977	1.00903	6.46e-08	3.04e-07	58.9403	92.2465	61.6221	132.454	161.665	152.934	up
AL122010.1	28.2317	1.00798	0.00102878	0.00298582	16.8401	15.2159	18.2263	29.0545	37.5761	52.4772	up
STK39	685.908	1.00789	6.54e-33	1.17e-31	422.055	465.037	473.015	1009.22	855.512	890.613	up
GLYATL1P2	23.1188	1.00595	0.00195202	0.00538104	10.5251	11.4119	19.0942	31.6182	37.5761	28.4876	up
ZSWIM4	576.678	1.00348	8.14e-34	1.5e-32	389.427	376.594	379.28	796.436	729.676	788.657	up
SNX32	20.8564	1.00246	0.00341408	0.00902535	14.7351	15.2159	6.94333	40.1636	27.0898	20.9909	up
AC006254.1	9.94483	1.00223	0.0121454	0.0286393	7.36754	6.65697	0.867917	18.8	13.9818	11.9948	up
AC099548.2	18.19	1.00175	0.00407496	0.0105996	12.6301	9.50995	8.67917	21.3636	20.9727	35.9844	up
CLTB	2602.51	1.00038	1.48e-85	9.06e-84	1648.22	1830.67	1709.8	3366.91	3443.02	3616.43	up
CD244	33.3439	-5.7725	5.73e-12	3.67e-11	65.2553	65.6187	65.9617	0.854545	0.873863	1.49935	down
ITLN2	18.3983	-5.37295	7.6e-08	3.55e-07	37.8902	35.1868	35.5846	0.854545	0.873863	0	down
UPB1	41.2131	-5.17287	7.41e-17	6.45e-16	86.3054	77.0306	78.1125	1.70909	2.62159	1.49935	down
LGR5	3.94244	-5.17253	0.000148928	0.000487149	7.36754	7.60796	8.67917	0	0	0	down
SYT8	9.30759	-5.02949	1.18e-05	4.44e-05	18.9451	15.2159	20.83	0.854545	0	0	down
LSP1	27.0714	-4.53493	1.91e-12	1.26e-11	49.4677	61.8147	45.9996	4.27272	0.873863	0	down
ZNF725P	3.05458	-4.44395	0.000869229	0.00254924	3.15752	4.75498	10.415	0	0	0	down
SLCO4C1	10.4979	-4.42803	1.2e-05	4.51e-05	18.9451	27.5789	14.7546	1.70909	0	0	down
AL354714.1	2.84065	-4.26165	0.00108623	0.00313896	5.26253	5.70597	6.07542	0	0	0	down
ALPP	35.4287	-4.19283	1.94e-16	1.65e-15	70.5179	64.6677	66.8296	2.56363	3.49545	4.49805	down
AL354861.3	2.76528	-4.14213	0.0014177	0.00400811	3.15752	4.75498	8.67917	0	0	0	down
AC015909.4	2.70677	-4.04866	0.00161779	0.0045286	4.21002	8.55896	3.47167	0	0	0	down
PDE11A	11.3507	-3.61758	3.24e-06	1.3e-05	18.9451	19.0199	26.0375	0.854545	1.74773	1.49935	down
HSD3B1	40.055	-3.5765	2.24e-17	2e-16	82.0954	59.9127	79.8483	5.98181	3.49545	8.99609	down
AC104248.1	18.5015	-3.53395	1.4e-08	6.93e-08	35.7852	39.9418	26.0375	0	1.74773	7.49674	down
KEL	24.5044	-3.44655	1.95e-10	1.12e-09	39.9952	68.4716	27.7733	3.41818	4.36932	2.9987	down
LINC00639	45.4261	-3.40207	2.46e-19	2.43e-18	84.2004	76.0796	89.3954	4.27272	9.6125	8.99609	down
IGBP1P4	7.91511	-3.38045	0.000117613	0.000390301	17.8926	11.4119	15.6225	2.56363	0	0	down
AC021066.1	13.5664	-3.31917	5.8e-07	2.5e-06	29.4701	23.7749	21.6979	1.70909	1.74773	2.9987	down
IGFBP5	326.946	-3.28601	1.14e-113	1.07e-111	654.658	570.597	553.731	55.5454	61.1704	65.9713	down
LINC02302	35.6591	-3.2307	9.03e-15	6.89e-14	54.7303	78.9326	60.7542	8.54545	3.49545	7.49674	down
ODAM	75.9786	-3.18587	4.05e-30	6.51e-29	132.616	144.551	136.263	17.0909	14.8557	10.4954	down
BMP5	96.3599	-3.16769	1.12e-36	2.25e-35	194.713	164.522	162.3	19.6545	17.4773	19.4915	down
NTM	25.9127	-3.1612	2.36e-11	1.45e-10	55.7828	39.9418	45.1317	5.12727	3.49545	5.99739	down
LINC01505	13.8164	-3.12973	7.09e-07	3.04e-06	27.3651	25.6769	22.5658	3.41818	0.873863	2.9987	down
NOTUM	8.69623	-3.11282	5.98e-05	0.000205801	13.6826	16.1669	18.2263	0.854545	1.74773	1.49935	down
CHST9	5.4427	-3.0292	0.00135975	0.00385619	11.5776	5.70597	13.0188	0.854545	0	1.49935	down
SMIM1	577.504	-3.01728	1.26e-177	2.66e-175	960.937	1067.97	1052.78	111.945	131.953	139.439	down
COL9A2	273.941	-3.0026	2.95e-88	1.9e-86	523.095	470.743	464.335	48.7091	60.2966	76.4668	down
COL2A1	13.1237	-2.97346	2.95e-06	1.19e-05	31.5752	21.8729	17.3583	2.56363	0.873863	4.49805	down
SYNPO2L	89.3567	-2.96613	2.45e-32	4.28e-31	142.088	176.885	157.961	21.3636	18.3511	19.4915	down
PDE1A	31.9845	-2.9637	5.57e-13	3.81e-12	62.0978	58.9617	50.3392	4.27272	8.73863	7.49674	down
MAP2K6	101.766	-2.95311	7.02e-36	1.38e-34	204.186	162.62	176.187	25.6363	20.9727	20.9909	down
OLFML1	9.42643	-2.94509	3.92e-05	0.000138086	18.9451	16.1669	16.4904	1.70909	1.74773	1.49935	down
AC025154.2	96.2346	-2.93472	9.92e-34	1.82e-32	153.666	161.669	197.017	22.2182	21.8466	20.9909	down
LGI3	3.5264	-2.91282	0.00367029	0.00964182	8.42004	6.65697	5.2075	0	0.873863	0	down
NPPB	12.0319	-2.90184	6.06e-06	2.36e-05	24.2076	25.6769	15.6225	2.56363	2.62159	1.49935	down
CCN5	23.6352	-2.89506	1.09e-09	5.92e-09	31.5752	40.8928	53.8108	3.41818	6.11704	5.99739	down
POM121L9P	3.53717	-2.88178	0.00392812	0.0102525	7.36754	9.50995	3.47167	0	0.873863	0	down
GRAMD4P7	20.1558	-2.88097	7.52e-09	3.82e-08	35.7852	37.0888	35.5846	5.98181	3.49545	2.9987	down
LINC00987	6.83138	-2.86689	0.000642371	0.00191606	5.26253	17.1179	14.7546	0.854545	0	2.9987	down
RIPOR2	4.78913	-2.85983	0.00235949	0.0064111	5.26253	10.4609	11.2829	0.854545	0.873863	0	down
AC005515.1	6.52866	-2.85694	0.000731877	0.00216601	13.6826	16.1669	6.07542	0	1.74773	1.49935	down
ABAT	11.3354	-2.8331	1.24e-05	4.66e-05	21.0501	20.9219	19.9621	1.70909	4.36932	0	down
ITLN1	1204.56	-2.8029	0	0	2158.69	2044.64	2112.51	285.418	296.24	329.857	down
AC106785.2	4.73697	-2.7784	0.00299891	0.00800372	5.26253	6.65697	14.7546	0	1.74773	0	down
AC022034.1	18.4573	-2.76524	2.04e-07	9.18e-07	29.4701	27.5789	42.5279	8.54545	2.62159	0	down
SUSD2	26.0578	-2.74516	5.54e-10	3.08e-09	46.3102	34.2358	56.4146	4.27272	6.11704	8.99609	down
IL22RA2	5.85808	-2.73632	0.00127213	0.0036256	5.26253	14.2649	13.0188	0.854545	1.74773	0	down
EPHA3	6.08397	-2.72697	0.00103414	0.00299865	12.6301	7.60796	13.0188	0	1.74773	1.49935	down
AC005586.2	77.9101	-2.71242	8.85e-26	1.18e-24	147.351	142.649	116.301	17.9454	19.225	23.9896	down
CDH5	53.8902	-2.69088	1.66e-17	1.5e-16	110.513	81.7856	87.6596	14.5273	7.86477	20.9909	down
CHAC1	269.521	-2.67589	2.79e-27	3.98e-26	372.587	593.421	438.298	81.1818	61.1704	70.4694	down
PRELP	206.629	-2.66186	1.83e-62	7.15e-61	346.274	358.525	370.6	52.9818	66.4136	44.9805	down
LINC02593	128.805	-2.65689	4.01e-40	8.94e-39	230.499	215.876	225.658	42.7272	34.0807	23.9896	down
TYRP1	119.604	-2.6489	3.37e-37	6.9e-36	199.976	200.66	219.583	38.4545	24.4682	34.485	down
ID2	874.545	-2.63518	7.79e-225	2.61e-222	1591.39	1473.09	1455.5	241.836	235.069	250.391	down
LINC01203	36.3838	-2.6316	7.77e-13	5.26e-12	51.5728	63.7167	73.7729	10.2545	6.99091	11.9948	down
DLX2	19.7447	-2.6288	1.71e-07	7.75e-07	30.5227	47.5498	25.1696	5.98181	1.74773	7.49674	down
LINC02385	15.7908	-2.62766	1.12e-06	4.69e-06	21.0501	30.4318	31.245	4.27272	1.74773	5.99739	down
PLA2G1B	4.42733	-2.62392	0.00393722	0.0102733	7.36754	11.4119	6.07542	1.70909	0	0	down
LINC01929	48.146	-2.62265	2.82e-16	2.38e-15	67.3603	90.3445	91.9992	12.8182	11.3602	14.9935	down
SLC12A5-AS1	3.40754	-2.56369	0.00475558	0.0122043	5.26253	7.60796	6.07542	0	0	1.49935	down
ELAVL2	91.2624	-2.54897	7.72e-28	1.12e-26	156.823	165.473	144.942	20.5091	25.342	34.485	down
TSPAN8	772.95	-2.54229	3.09e-150	4.97e-148	1428.25	1242.95	1278.44	194.836	215.844	277.38	down
SOWAHD	73.4084	-2.52902	1.48e-21	1.62e-20	123.143	151.208	102.414	22.2182	17.4773	23.9896	down
HMCN2	5.3133	-2.51776	0.00218163	0.00596007	7.36754	12.3629	9.54708	0.854545	1.74773	0	down
SSC4D	65.109	-2.50313	1.49e-18	1.41e-17	90.5155	106.511	135.395	20.5091	12.2341	25.4889	down
MYOD1	6.5648	-2.502	0.000850247	0.00249685	11.5776	13.3139	10.415	1.70909	0.873863	1.49935	down
SAMD11	282.23	-2.49016	3.44e-72	1.64e-70	476.785	435.556	524.222	74.3454	86.5125	95.9583	down
GLYAT	23.2054	-2.47972	3.96e-08	1.9e-07	30.5227	42.7948	46.8675	2.56363	10.4864	5.99739	down
TSPAN32	5.78196	-2.47822	0.00180906	0.00501512	12.6301	9.50995	8.67917	0	0.873863	2.9987	down
TMEM26	21.9675	-2.47579	4.65e-08	2.21e-07	37.8902	34.2358	41.66	9.39999	2.62159	5.99739	down
GAL3ST1	19.5943	-2.45889	3.13e-07	1.39e-06	32.6277	36.1378	32.9808	1.70909	9.6125	4.49805	down
PDE6A	25.6938	-2.4037	8.91e-09	4.49e-08	45.2577	51.3537	36.4525	11.1091	6.99091	2.9987	down
PLP1	56.8402	-2.37748	2.31e-17	2.06e-16	105.251	95.0995	88.5275	17.9454	19.225	14.9935	down
ZDHHC22	6.26179	-2.37228	0.00135053	0.00383115	10.5251	14.2649	8.67917	0.854545	1.74773	1.49935	down
MYOZ1	29.6636	-2.37111	5.73e-10	3.19e-09	54.7303	52.3047	43.3958	7.6909	7.86477	11.9948	down
PRSS35	51.3464	-2.36934	3.14e-15	2.47e-14	88.4104	84.6386	85.0558	10.2545	15.7295	23.9896	down
LINC01836	13.1525	-2.36925	1.67e-05	6.18e-05	24.2076	23.7749	20.83	5.98181	2.62159	1.49935	down
IL21-AS1	5.05929	-2.36549	0.00340541	0.009006	4.21002	11.4119	12.1508	1.70909	0.873863	0	down
HOXC12	22.7269	-2.35227	3.71e-08	1.78e-07	38.9427	36.1378	40.7921	5.12727	7.86477	7.49674	down
AL358334.2	14.395	-2.34487	6.85e-06	2.65e-05	23.1551	26.6279	24.3017	3.41818	4.36932	4.49805	down
SLC15A2	58.062	-2.34324	1.24e-16	1.07e-15	101.041	83.6876	110.225	23.0727	18.3511	11.9948	down
MYL7	6.7319	-2.3332	0.00126875	0.003617	10.5251	12.3629	12.1508	0.854545	0	4.49805	down
EWSAT1	49.6213	-2.31623	1.45e-13	1.02e-12	103.146	61.8147	86.7917	15.3818	20.0989	10.4954	down
ATOH8	1250.49	-2.31286	1.14e-248	4.86e-246	2022.92	2181.58	2040.47	398.218	426.445	433.312	down
APOBR	19.6049	-2.28913	3.9e-07	1.71e-06	29.4701	34.2358	36.4525	5.98181	6.99091	4.49805	down
A2M	1279.07	-2.27968	1.52e-264	7.26e-262	2129.22	2067.46	2169.79	445.218	426.445	436.31	down
SMO	27.9513	-2.27625	1.1e-08	5.53e-08	42.1002	54.2067	43.3958	4.27272	8.73863	14.9935	down
ACSS1	82.8173	-2.27544	5.53e-23	6.5e-22	127.353	144.551	141.47	28.2	25.342	29.987	down
PLEKHA6	484.352	-2.27052	9.13e-98	6.77e-96	858.844	765.551	777.653	158.091	145.061	200.913	down
LMO1	15.4556	-2.26043	6.13e-06	2.38e-05	30.5227	22.8239	26.0375	5.98181	4.36932	2.9987	down
CXCL16	509.3	-2.25932	6.45e-118	6.68e-116	849.372	821.66	854.898	164.927	173.025	191.917	down
LYPD6B	6.86894	-2.25166	0.00107456	0.00310656	11.5776	14.2649	10.415	1.70909	1.74773	1.49935	down
OLR1	131.553	-2.24989	1.29e-32	2.27e-31	199.976	208.268	247.356	50.4181	42.8193	40.4824	down
STEAP4	94.5884	-2.23829	8.63e-23	1e-21	144.193	138.845	184.866	29.0545	27.0898	43.4811	down
CA14	17.284	-2.2336	2.13e-06	8.66e-06	31.5752	29.4808	26.9054	5.12727	6.11704	4.49805	down
CST2	20.0742	-2.22743	8.28e-07	3.52e-06	28.4176	39.9418	32.1129	5.98181	3.49545	10.4954	down
SLC7A11	437.986	-2.22361	7.85e-75	3.91e-73	604.138	809.297	756.823	148.691	169.529	139.439	down
CLEC7A	21.4709	-2.21561	3.4e-07	1.5e-06	35.7852	28.5299	43.3958	5.12727	6.99091	8.99609	down
GGT5	482.08	-2.21506	5.36e-110	4.71e-108	767.276	809.297	808.03	170.054	177.394	160.43	down
AL034376.1	15.6726	-2.21125	1.1e-05	4.17e-05	21.0501	31.3828	26.9054	1.70909	6.99091	5.99739	down
GIMAP8	4.77145	-2.2096	0.00452483	0.0116642	11.5776	6.65697	7.81125	1.70909	0.873863	0	down
SULT2B1	31.5435	-2.20878	1.98e-09	1.05e-08	55.7828	46.5988	55.5467	5.98181	14.8557	10.4954	down
LINC01133	16.9142	-2.20828	4.01e-06	1.59e-05	28.4176	28.5299	27.7733	4.27272	3.49545	8.99609	down
CLIC3	673.848	-2.19181	1.09e-142	1.53e-140	1071.45	1162.12	1084.9	238.418	240.312	245.893	down
PZP	31.1304	-2.1905	1.57e-09	8.44e-09	58.9403	42.7948	53.8108	10.2545	10.4864	10.4954	down
RAB17	712.972	-2.18874	3.35e-135	4.41e-133	1079.87	1196.35	1234.18	239.273	271.772	256.389	down
ITPK1	126.519	-2.17056	3.68e-25	4.74e-24	195.766	264.377	163.168	47	39.3239	49.4785	down
DIO2	80.1625	-2.15402	8.77e-21	9.22e-20	130.511	127.433	137.999	33.3272	26.2159	25.4889	down
NEBL	394.088	-2.14852	1.3e-78	7.14e-77	667.288	619.098	642.258	118.782	158.169	158.931	down
FDCSP	13.3002	-2.13394	0.000113098	0.000376376	14.7351	26.6279	25.1696	4.27272	0	8.99609	down
FAM107A	138.638	-2.12938	7.12e-32	1.22e-30	196.818	236.798	246.488	49.5636	54.1795	47.9792	down
TM7SF2	1067.22	-2.12931	6.89e-211	2.04e-208	1718.74	1734.62	1761	389.672	401.977	397.327	down
SYPL2	7.19642	-2.12822	0.00120332	0.00344366	11.5776	14.2649	12.1508	2.56363	2.62159	0	down
EXOC3L4	9.61791	-2.12604	0.000327656	0.00102333	16.8401	19.0199	13.0188	1.70909	2.62159	4.49805	down
S1PR5	58.1728	-2.11945	5.71e-15	4.42e-14	94.7255	83.6876	108.49	18.8	25.342	17.9922	down
CYSLTR1	9.87998	-2.11776	0.000499439	0.00151649	8.42004	16.1669	26.9054	3.41818	4.36932	0	down
MX1	7426.93	-2.11669	0	0	12317.5	11796.1	12084	2698.65	2701.11	2964.21	down
LIPG	1147.48	-2.10347	2.46e-210	6.96e-208	1867.14	1843.98	1869.49	428.981	408.968	466.297	down
VGLL2	21.8325	-2.09896	4.28e-07	1.87e-06	34.7327	36.1378	37.3204	7.6909	6.11704	8.99609	down
FOXO6	318.305	-2.08872	8.84e-56	2.98e-54	450.472	575.352	525.958	108.527	141.566	107.953	down
LOXL4	154.251	-2.08255	2.78e-34	5.2e-33	271.546	224.435	254.3	59.8181	52.4318	62.9726	down
AACSP1	5.97221	-2.07857	0.00295174	0.00789131	13.6826	10.4609	6.94333	0	1.74773	2.9987	down
RARRES2	2564.93	-2.07856	0	0	4223.7	4155.85	4069.66	929.745	1039.02	971.578	down
BPIFB4	28.487	-2.07713	1.88e-08	9.21e-08	50.5203	47.5498	42.5279	11.9636	7.86477	10.4954	down
VRTN	7.29779	-2.07422	0.00142247	0.00401991	7.36754	12.3629	18.2263	1.70909	2.62159	1.49935	down
WNT10A	99.6238	-2.07025	2.38e-22	2.72e-21	143.141	187.346	155.357	43.5818	32.3329	35.9844	down
GACAT2	5.03568	-2.07016	0.00466822	0.0119969	7.36754	8.55896	10.415	0	0.873863	2.9987	down
SLC38A4	88.0992	-2.06378	1.93e-19	1.91e-18	153.666	146.453	131.055	26.4909	45.4409	25.4889	down
PARVG	10.7398	-2.05931	0.000287639	0.000905238	18.9451	18.0689	16.4904	2.56363	0.873863	7.49674	down
TRPV6	7.32418	-2.04021	0.00167454	0.0046699	11.5776	15.2159	11.2829	0	4.36932	1.49935	down
GYG2	148.064	-2.03361	8.32e-33	1.48e-31	223.131	248.21	243.017	52.1272	55.9273	65.9713	down
KLHDC7B	7.96632	-2.0328	0.00107252	0.0031011	11.5776	10.4609	19.0942	3.41818	1.74773	1.49935	down
SLC2A12	1177.83	-2.02	3.12e-175	6.34e-173	1835.57	1856.34	1979.72	501.618	422.95	470.795	down
NKX2-2	5.73512	-2.01993	0.00329738	0.00874255	11.5776	8.55896	9.54708	0.854545	0.873863	2.9987	down
GBP4	470.537	-2.01916	3.73e-78	2.02e-76	787.274	730.364	757.691	177.745	220.214	149.935	down
ACKR3	137.286	-2.00438	2.05e-27	2.93e-26	195.766	209.219	254.3	51.2727	47.1886	65.9713	down
LINC02298	18.9374	-1.99293	7.12e-06	2.75e-05	33.6802	34.2358	26.9054	7.6909	9.6125	1.49935	down
PCDH18	47.2347	-1.98614	8.09e-12	5.13e-11	72.6229	73.2266	81.5842	15.3818	16.6034	23.9896	down
GLDN	8.58712	-1.96552	0.00100164	0.00291291	15.7876	15.2159	13.0188	5.12727	0.873863	1.49935	down
BCYRN1	17.3181	-1.96532	0.000131454	0.000432951	43.1527	36.1378	7.81125	7.6909	6.11704	2.9987	down
LINC02710	12.6248	-1.96411	0.000121148	0.000401175	24.2076	19.9709	19.0942	5.98181	3.49545	2.9987	down
SDR9C7	9.97423	-1.95904	0.000745207	0.00220319	11.5776	17.1179	22.5658	6.83636	1.74773	0	down
CDK15	116.302	-1.95888	7e-26	9.41e-25	185.241	186.395	185.734	46.1454	46.3148	47.9792	down
ADAMTSL2	16.4462	-1.95611	2.48e-05	8.97e-05	23.1551	25.6769	32.9808	5.12727	8.73863	2.9987	down
ZMYND15	49.4281	-1.95495	4.1e-11	2.47e-10	101.041	65.6187	72.905	24.7818	15.7295	16.4928	down
GFI1	75.7528	-1.9466	3.55e-17	3.14e-16	119.986	117.923	127.584	33.3272	33.2068	22.4902	down
CACNA2D2	13.342	-1.93955	0.000270529	0.000854867	9.47255	36.1378	21.6979	5.12727	6.11704	1.49935	down
FOLR1	169.933	-1.93947	2.52e-33	4.56e-32	268.389	256.769	284.677	56.4	76.9	76.4668	down
SCART1	40.9966	-1.93927	4.88e-10	2.73e-09	68.4128	57.0597	73.7729	20.5091	15.7295	10.4954	down
OAS2	5257.25	-1.93671	0	0	8463.19	8046.37	8493.43	2213.27	2010.76	2316.49	down
CDC42BPG	96.02	-1.93491	1.68e-20	1.75e-19	144.193	166.424	146.678	35.8909	34.9545	47.9792	down
LLGL2	1143.83	-1.92893	9.23e-177	1.89e-174	1776.63	1885.82	1773.15	449.491	487.616	490.287	down
TNFRSF14	47.1434	-1.92683	2.68e-10	1.53e-09	70.5179	73.2266	80.7163	18.8	9.6125	29.987	down
BMF	425.146	-1.92671	1.97e-72	9.45e-71	684.128	623.853	717.767	169.2	193.998	161.93	down
DUSP27	16.5774	-1.91777	3.13e-05	0.000111792	18.9451	29.4808	32.9808	7.6909	4.36932	5.99739	down
NYNRIN	121.821	-1.91401	1.62e-25	2.13e-24	198.923	183.542	199.621	55.5454	49.8102	43.4811	down
ZMAT3	713.186	-1.90127	1.7e-113	1.58e-111	1065.14	1110.76	1203.8	311.054	294.492	293.872	down
HR	200.854	-1.89084	1.35e-36	2.72e-35	318.909	293.857	341.091	76.0545	98.7466	76.4668	down
COL11A1	1933.59	-1.88887	9.03e-276	4.66e-273	3038.58	3030.82	3071.56	842.581	808.324	809.648	down
NPR3	19.0048	-1.87962	1.43e-05	5.34e-05	25.2601	32.3338	35.5846	11.1091	5.24318	4.49805	down
SEMA5A	193.899	-1.87693	8.21e-38	1.73e-36	291.544	310.024	315.922	87.1636	77.7738	80.9648	down
MLXIPL	56.8605	-1.87313	5.47e-12	3.51e-11	72.6229	109.364	90.2633	28.2	22.7204	17.9922	down
FAT3	47.1651	-1.86884	4.49e-11	2.69e-10	74.7279	71.3246	78.1125	16.2364	20.0989	22.4902	down
AQP5	51.6703	-1.86718	3.82e-11	2.3e-10	77.8854	96.0505	71.1692	23.0727	14.8557	26.9883	down
PIK3R3	569.114	-1.86401	2.89e-89	1.89e-87	946.202	866.357	863.577	225.6	238.565	274.381	down
AQP2	15.3715	-1.85082	6.22e-05	0.000213773	29.4701	24.7259	20.83	6.83636	4.36932	5.99739	down
UBXN2B	963.638	-1.84915	2.52e-149	3.95e-147	1455.61	1534.91	1540.55	412.745	431.689	406.323	down
ULBP1	11.6605	-1.84622	0.000515282	0.00156012	8.42004	27.5789	21.6979	4.27272	3.49545	4.49805	down
PPFIBP2	242.953	-1.84472	5.03e-43	1.24e-41	367.324	397.516	374.072	99.9817	94.3772	124.446	down
GTPBP6	123.343	-1.84368	0.00216244	0.00591003	184.188	54.2067	393.166	44.4363	44.567	19.4915	down
LINC02701	95.3473	-1.83428	5.66e-18	5.19e-17	142.088	129.335	178.791	44.4363	38.45	38.9831	down
RNF152	191.028	-1.83139	3.09e-34	5.77e-33	289.439	282.446	322.865	81.1818	74.2784	95.9583	down
BMP4	3065.02	-1.83052	0	0	4778.37	4870.05	4704.11	1295.49	1359.73	1382.4	down
P2RX6P	19.0672	-1.81623	1.37e-05	5.13e-05	31.5752	31.3828	28.6413	7.6909	6.11704	8.99609	down
SYTL1	68.5376	-1.81539	1.52e-14	1.15e-13	106.303	114.119	103.282	28.2	32.3329	26.9883	down
PIK3CD-AS2	35.8212	-1.808	5.82e-08	2.74e-07	47.3627	60.8637	60.7542	17.0909	7.86477	20.9909	down
AC245041.2	136.909	-1.80691	1.44e-25	1.9e-24	201.029	211.121	229.998	66.6545	54.1795	58.4746	down
GASK1B	65.24	-1.80322	8.84e-13	5.96e-12	101.041	88.4425	115.433	23.0727	24.4682	38.9831	down
IL12RB1	8.09696	-1.8007	0.00195408	0.00538598	14.7351	12.3629	13.8867	0.854545	5.24318	1.49935	down
CACNG3	4.565	-1.78706	0.00841746	0.0205151	12.6301	2.85299	8.67917	0.854545	0.873863	1.49935	down
HMGN5	912.109	-1.78534	2.59e-116	2.6e-114	1366.15	1339	1537.08	396.509	408.094	425.815	down
SMAD6	723.1	-1.78415	1.12e-112	1.02e-110	1080.92	1141.19	1143.05	323.872	324.203	325.359	down
CRB2	76.4369	-1.7741	2.23e-14	1.67e-13	122.091	112.217	125.848	29.9091	44.567	23.9896	down
PDZK1	115.741	-1.76911	6.68e-21	7.06e-20	198.923	156.914	183.13	49.5636	48.9364	56.9753	down
GIMAP4	8.35762	-1.76578	0.00175675	0.00487954	14.7351	16.1669	10.415	1.70909	2.62159	4.49805	down
TIMP2	21879	-1.76438	0	0	34104.3	32896.8	34433.7	9623.88	10099.2	10116.1	down
ADGRF5	104.969	-1.76388	1.58e-19	1.57e-18	167.348	165.473	159.697	52.1272	50.6841	34.485	down
PLPPR3	7.76946	-1.76299	0.00254394	0.00687329	12.6301	11.4119	15.6225	1.70909	5.24318	0	down
IRF6	36.8697	-1.76016	1.43e-08	7.07e-08	59.9928	58.9617	54.6788	16.2364	14.8557	16.4928	down
AL512785.1	19.0042	-1.74777	2.47e-05	8.92e-05	33.6802	29.4808	27.7733	5.98181	9.6125	7.49674	down
HOXA5	580.693	-1.74731	1.3e-78	7.14e-77	837.794	912.004	930.407	243.545	256.042	304.368	down
NFATC2	84.6946	-1.74177	3.98e-16	3.32e-15	131.563	121.727	139.735	38.4545	33.2068	43.4811	down
FAM13C	52.3048	-1.74077	4.98e-11	2.98e-10	74.7279	87.4916	82.4521	23.0727	23.5943	22.4902	down
HOXC13-AS	13.5619	-1.72859	0.000316429	0.0009898	24.2076	21.8729	19.0942	1.70909	6.99091	7.49674	down
AC015909.1	24.107	-1.72678	5.79e-06	2.26e-05	46.3102	34.2358	34.7167	9.39999	13.9818	5.99739	down
FST	192.588	-1.72264	1.25e-32	2.21e-31	283.124	309.073	296.828	93.1454	80.3954	92.9596	down
COL9A3	188.407	-1.72128	2.75e-29	4.24e-28	274.704	305.269	292.488	105.109	73.4045	79.4655	down
DSC3	270.717	-1.7198	1.1e-43	2.74e-42	435.737	407.026	403.581	117.927	120.593	139.439	down
RNF43	140.121	-1.71574	1.78e-23	2.14e-22	213.659	203.513	232.602	76.0545	59.4227	55.4759	down
RTP4	326.216	-1.71331	1.14e-52	3.6e-51	489.415	499.272	512.939	143.564	154.674	157.432	down
AZIN1-AS1	29.759	-1.71131	5e-07	2.17e-06	44.2052	45.6478	49.4713	10.2545	13.9818	14.9935	down
NAALAD2	545.224	-1.70983	4.26e-76	2.19e-74	887.262	805.493	815.842	270.036	233.322	259.387	down
CHAT	166.83	-1.70933	2.36e-26	3.24e-25	241.024	277.691	255.168	78.6181	90.0079	58.4746	down
FBLN2	50.9862	-1.7004	4.15e-10	2.33e-09	84.2004	67.5207	84.1879	18.8	22.7204	28.4876	down
DOK7	12.0344	-1.69963	0.000890053	0.00260727	24.2076	15.2159	19.9621	1.70909	9.6125	1.49935	down
HAPLN1	862.161	-1.69884	1.34e-31	2.29e-30	1416.67	1293.35	1254.14	344.382	380.131	484.29	down
GRM8	27.545	-1.69818	1.2e-06	5.03e-06	38.9427	45.6478	45.1317	12.8182	12.2341	10.4954	down
EPB41L4A	9.87492	-1.69797	0.00108953	0.00314759	16.8401	14.2649	17.3583	3.41818	4.36932	2.9987	down
ZC3H12B	67.9529	-1.69665	5.42e-13	3.72e-12	106.303	96.0505	111.961	33.3272	27.0898	32.9857	down
MYOZ3	15.4679	-1.69507	0.000184866	0.000597797	17.8926	21.8729	34.7167	6.83636	6.99091	4.49805	down
SHF	73.8872	-1.69442	1.09e-13	7.84e-13	103.146	117.923	118.905	29.9091	31.4591	41.9818	down
GALNT7	1103.98	-1.68472	1.72e-133	2.23e-131	1766.1	1610.99	1683.76	547.763	512.958	502.282	down
PPIL1	1248.89	-1.68077	7.78e-156	1.33e-153	1959.76	1916.26	1837.38	581.09	591.606	607.236	down
OCEL1	469.016	-1.68036	4.86e-67	2.09e-65	677.813	747.482	726.446	235.854	221.087	205.411	down
PABPC4L	27.2704	-1.67953	4.2e-06	1.66e-05	38.9427	33.2848	56.4146	10.2545	15.7295	8.99609	down
DNAJC19P5	3.52577	-1.67812	0.0129506	0.0303883	2.10501	9.50995	7.81125	0.854545	0.873863	0	down
SOWAHA	11.5841	-1.67787	0.000905872	0.00265014	28.4176	12.3629	15.6225	5.98181	2.62159	4.49805	down
DDX60	2089.86	-1.6763	6.01e-200	1.61e-197	3341.7	3020.36	3190.46	966.49	1000.57	1019.56	down
EDNRB	27.3421	-1.67243	2.77e-06	1.12e-05	37.8902	40.8928	48.6033	7.6909	13.9818	14.9935	down
KLRC3	11.8397	-1.6718	0.000646037	0.00192614	24.2076	15.2159	18.2263	4.27272	6.11704	2.9987	down
APOE	236.379	-1.66703	7.62e-35	1.46e-33	319.962	372.79	387.091	104.254	112.728	121.447	down
IDO1	22.7693	-1.66368	1.19e-05	4.47e-05	30.5227	35.1868	40.7921	10.2545	7.86477	11.9948	down
AC008080.1	3.51485	-1.65332	0.013166	0.0308218	4.21002	4.75498	10.415	1.70909	0	0	down
SMG1P7	117.648	-1.64894	5.94e-19	5.75e-18	189.451	173.081	177.055	67.509	46.3148	52.4772	down
INHA	32.1756	-1.6458	9.98e-07	4.21e-06	49.4677	56.1087	45.1317	21.3636	10.4864	10.4954	down
AKR1B10	138.313	-1.64543	2.71e-20	2.79e-19	248.391	184.493	197.885	64.0909	58.5488	76.4668	down
IFIT1	4274.1	-1.64476	2.79e-290	1.56e-287	6587.63	6401.15	6437.34	2102.18	1945.22	2171.06	down
AC021491.4	7.75005	-1.6411	0.00350881	0.00924541	17.8926	10.4609	9.54708	0.854545	1.74773	5.99739	down
HPGD	14.4556	-1.63942	0.000285909	0.000900356	28.4176	20.9219	19.9621	7.6909	5.24318	4.49805	down
TP53INP1	612.491	-1.63637	1.33e-82	7.77e-81	930.415	889.18	963.388	304.218	284.879	302.868	down
CASKIN1	22.7091	-1.63313	3.39e-05	0.000120358	26.3126	39.9418	40.7921	5.98181	15.7295	7.49674	down
DHH	37.007	-1.63193	1.34e-07	6.14e-07	53.6778	59.9127	59.0183	17.0909	21.8466	10.4954	down
TOMM20	2279.54	-1.62713	5.53e-225	1.88e-222	3458.53	3504.42	3365.78	1082.71	1099.32	1166.49	down
BISPR	31.8854	-1.62655	1.07e-06	4.5e-06	57.8878	38.0398	52.9429	17.0909	14.8557	10.4954	down
CRB3	11.3364	-1.62365	0.000961957	0.00280401	14.7351	15.2159	24.3017	4.27272	3.49545	5.99739	down
ABCC6	10.1233	-1.62329	0.00159484	0.00446808	10.5251	19.9709	18.2263	4.27272	1.74773	5.99739	down
CCDC3	2456.41	-1.62065	1.3e-152	2.16e-150	3719.55	3606.17	3784.12	1103.22	1153.5	1371.9	down
ANGPT1	93.8479	-1.61994	3.48e-16	2.92e-15	146.298	147.404	134.527	44.4363	45.4409	44.9805	down
SPX	27.6485	-1.61717	2.77e-06	1.12e-05	47.3627	40.8928	39.9242	11.1091	13.108	13.4941	down
CBSL	98.2146	-1.61488	2.18e-14	1.63e-13	135.773	184.493	129.32	56.4	42.8193	40.4824	down
PLAC8	617.267	-1.61352	4.53e-78	2.44e-76	910.417	949.093	936.482	329.854	277.889	299.87	down
ART4	12.2909	-1.61235	0.000620991	0.00185697	19.9976	18.0689	20.83	5.98181	4.36932	4.49805	down
SRPRA	2298.34	-1.61226	2.06e-210	5.92e-208	3422.75	3513.93	3449.1	1065.62	1142.14	1196.48	down
JDP2	448.315	-1.60564	4.78e-48	1.35e-46	602.033	777.914	645.73	210.218	214.097	239.896	down
AC008494.1	7.30459	-1.60303	0.00421352	0.0109247	12.6301	9.50995	14.7546	2.56363	4.36932	0	down
TRIL	9.66072	-1.60121	0.0020008	0.00550193	11.5776	18.0689	16.4904	1.70909	2.62159	7.49674	down
LUM	31.4601	-1.59969	2.02e-06	8.25e-06	52.6253	50.4027	40.7921	11.9636	10.4864	22.4902	down
ELL2P1	10.6338	-1.59867	0.00200293	0.00550695	25.2601	18.0689	7.81125	3.41818	1.74773	7.49674	down
CYP26A1	19.7055	-1.5951	6.6e-05	0.000226183	38.9427	27.5789	26.0375	7.6909	10.4864	7.49674	down
STRA6	25.8715	-1.59366	8.11e-06	3.11e-05	32.6277	44.6968	42.5279	9.39999	13.9818	11.9948	down
LAMA5	4682.85	-1.59196	1.25e-196	3.22e-194	6833.92	7286.52	7003.22	2247.45	2563.92	2162.06	down
NTF4	7.41025	-1.59091	0.00389379	0.0101745	9.47255	16.1669	11.2829	3.41818	2.62159	1.49935	down
CTSS	150.058	-1.58498	2.9e-23	3.46e-22	232.604	229.19	218.715	74.3454	79.5216	65.9713	down
CERS4	103.487	-1.58462	3.08e-16	2.59e-15	142.088	156.914	171.848	50.4181	57.675	41.9818	down
PTGIS	692.642	-1.58154	2.34e-86	1.47e-84	1086.19	1019.47	1013.73	358.054	332.068	346.35	down
LUARIS	29.6351	-1.57621	2.44e-06	9.9e-06	48.4152	44.6968	42.5279	12.8182	11.3602	17.9922	down
BATF2	81.1423	-1.57553	1.75e-13	1.23e-12	130.511	116.972	122.376	44.4363	41.0716	31.4863	down
AKR1C3	77.9533	-1.57438	6.25e-12	3.99e-11	144.193	102.707	106.754	30.7636	42.8193	40.4824	down
C4BPB	189.493	-1.57241	2.35e-28	3.51e-27	278.914	289.103	288.148	95.709	99.6204	85.4629	down
GPR63	62.8754	-1.56752	5.11e-11	3.06e-10	91.568	102.707	91.9992	29.9091	34.0807	26.9883	down
METTL7A	878.095	-1.56423	3.95e-103	3.18e-101	1296.69	1284.79	1355.69	420.436	449.166	461.799	down
AL445490.1	50.794	-1.56308	2.01e-08	9.82e-08	77.8854	69.4226	86.7917	33.3272	25.342	11.9948	down
HTR2C	18.2487	-1.56093	0.00016062	0.000523011	35.7852	21.8729	26.9054	7.6909	5.24318	11.9948	down
LINC00525	4.73558	-1.56043	0.0101574	0.024334	6.31503	4.75498	13.8867	1.70909	1.74773	0	down
GCOM2	4.9155	-1.56033	0.0092004	0.02224	6.31503	9.50995	9.54708	0	2.62159	1.49935	down
RWDD4	312.256	-1.5597	1.94e-42	4.68e-41	467.312	488.811	444.373	148.691	156.422	167.927	down
C16orf96	11.1507	-1.55109	0.00149545	0.00420723	22.1026	19.0199	13.0188	4.27272	6.99091	1.49935	down
OR2T8	58.4508	-1.54945	3.69e-10	2.08e-09	91.568	83.6876	89.3954	32.4727	23.5943	29.987	down
NDUFA4L2	11.4468	-1.54407	0.00125657	0.00358686	17.8926	23.7749	13.0188	5.12727	4.36932	4.49805	down
PJA1	784.418	-1.5427	9.37e-92	6.47e-90	1224.06	1162.12	1121.35	394.8	399.356	404.824	down
POLR2M	587.025	-1.54026	5.17e-71	2.39e-69	879.894	828.317	918.256	305.072	299.735	290.874	down
CACNA2D3	11.4934	-1.53876	0.00133462	0.00378869	21.0501	19.9709	13.8867	2.56363	6.99091	4.49805	down
SAP30BP	2138.01	-1.52793	9.71e-185	2.22e-182	3190.14	3144.94	3201.74	1166.45	1061.74	1063.04	down
VTN	356.916	-1.52672	2.26e-45	5.94e-44	527.305	507.831	555.467	168.345	186.133	196.415	down
GALM	584.58	-1.52386	5.05e-70	2.29e-68	865.159	876.817	863.577	277.727	319.834	304.368	down
SYT7	10.5586	-1.5216	0.00193468	0.00533689	16.8401	11.4119	22.5658	3.41818	6.11704	2.9987	down
CCNA1	71.1834	-1.52112	3.2e-11	1.94e-10	99.988	119.825	98.9425	29.9091	34.9545	43.4811	down
LPAR6	10.6704	-1.51441	0.00167228	0.00466426	17.8926	19.9709	13.0188	4.27272	4.36932	4.49805	down
PRR15	24.9546	-1.50912	6.02e-05	0.000207243	44.2052	30.4318	39.0563	13.6727	4.36932	17.9922	down
LGI1	11.2405	-1.50777	0.00147942	0.00416797	16.8401	21.8729	14.7546	5.98181	3.49545	4.49805	down
FABP3	104.585	-1.50492	3.49e-15	2.74e-14	141.036	150.257	177.055	57.2545	52.4318	49.4785	down
ALDOC	1134.51	-1.50352	1.09e-113	1.02e-111	1734.53	1704.18	1594.36	583.654	574.128	616.232	down
RWDD4P1	24.9584	-1.50159	1.97e-05	7.2e-05	36.8377	36.1378	40.7921	10.2545	12.2341	13.4941	down
SLC25A18	53.2557	-1.50155	3.27e-09	1.7e-08	75.7804	82.7366	80.7163	27.3454	24.4682	28.4876	down
SLC14A2	13.1957	-1.50117	0.000809654	0.00238354	23.1551	17.1179	21.6979	6.83636	4.36932	5.99739	down
PCDH1	759.434	-1.50037	7.59e-77	3.96e-75	1053.56	1169.72	1140.44	367.454	390.617	434.811	down
SATB1	478.88	-1.49977	9.56e-53	3.04e-51	718.861	679.962	723.843	216.2	263.033	271.382	down
APOL4	20.7894	-1.49971	0.000158404	0.000516379	34.7327	32.3338	30.3771	7.6909	16.6034	2.9987	down
NEDD9	290.138	-1.49659	3.95e-37	8.06e-36	426.265	434.605	424.411	138.436	147.683	169.426	down
CRPPA	61.6175	-1.49594	1.3e-09	7.02e-09	92.6205	76.0796	107.622	34.1818	26.2159	32.9857	down
AC016717.2	32.111	-1.4887	3.21e-06	1.29e-05	43.1527	53.2557	50.3392	17.9454	17.4773	10.4954	down
BRWD1-AS2	7.14093	-1.48787	0.00521117	0.013245	11.5776	13.3139	10.415	3.41818	2.62159	1.49935	down
UPF3AP2	13.5544	-1.48782	0.000866196	0.00254108	18.9451	17.1179	27.7733	5.12727	7.86477	4.49805	down
BST2	972.027	-1.48764	2.46e-96	1.77e-94	1498.77	1394.16	1405.16	475.981	513.832	544.264	down
RASL10B	144.818	-1.48584	3.16e-19	3.11e-18	226.289	207.317	207.432	73.4909	62.9182	91.4603	down
PTPRN2	28.3786	-1.48566	9.82e-06	3.73e-05	48.4152	41.8438	39.9242	16.2364	14.8557	8.99609	down
AC006026.3	7.18847	-1.48293	0.00543611	0.0137536	14.7351	10.4609	10.415	4.27272	1.74773	1.49935	down
TRIM22	1280.5	-1.47706	2.05e-106	1.71e-104	1996.6	1789.77	1864.29	675.09	630.056	727.184	down
DNAH12	24.8161	-1.47591	5.78e-05	0.000199281	42.1002	29.4808	43.3958	12.8182	16.6034	4.49805	down
CYS1	31.202	-1.47552	1.22e-05	4.59e-05	29.4701	58.9617	52.9429	16.2364	13.108	16.4928	down
RDH10	551.734	-1.47403	3.03e-64	1.22e-62	815.692	783.62	835.804	285.418	284.006	305.867	down
USP22	9003.76	-1.46941	6.39e-280	3.38e-277	12805.8	13415.7	13450.1	4584.63	4707.5	5058.8	down
FAT2	9.58401	-1.46852	0.00325762	0.00864128	9.47255	16.1669	20.83	3.41818	6.11704	1.49935	down
SLC7A8	545.279	-1.4682	1.52e-57	5.31e-56	769.381	798.836	831.464	266.618	277.015	328.357	down
ERBB3	1063.49	-1.46399	1.38e-111	1.24e-109	1593.49	1557.73	1537.95	579.381	553.156	559.257	down
INSYN1	183.266	-1.46318	5.09e-24	6.27e-23	286.281	275.789	249.96	99.9817	96.125	91.4603	down
MAGEB3	8.48269	-1.46296	0.00382265	0.0100146	15.7876	10.4609	14.7546	4.27272	2.62159	2.9987	down
SLC6A20	190.177	-1.46286	1.1e-24	1.4e-23	284.176	279.593	274.262	90.5818	96.9988	115.45	down
TUB	1097.29	-1.46276	1.82e-116	1.84e-114	1613.49	1621.45	1603.04	587.927	588.11	569.753	down
FUT1	58.9712	-1.45849	5.1e-09	2.62e-08	83.1479	74.1776	105.018	29.9091	27.0898	34.485	down
MX2	2048.75	-1.458	8.47e-180	1.85e-177	3023.85	2938.57	3052.46	1101.51	1069.61	1106.52	down
ZNF395	1318.3	-1.45743	2.88e-116	2.88e-114	1910.3	1976.17	1905.95	663.981	684.235	769.166	down
AOC1	33.9516	-1.45407	5.56e-06	2.17e-05	42.1002	58.9617	50.3392	11.9636	14.8557	25.4889	down
SOX4	424.103	-1.44915	9.53e-46	2.53e-44	573.615	640.02	650.07	205.945	235.069	239.896	down
GPRC5B	1403.17	-1.44861	4.86e-114	4.68e-112	2040.81	2032.28	2080.4	716.109	711.325	838.136	down
RSAD2	571.531	-1.44691	2.99e-62	1.17e-60	891.472	814.052	809.766	305.927	311.095	296.871	down
ELOVL7	668.215	-1.44601	4.07e-70	1.86e-68	1044.09	954.799	939.954	357.2	360.906	352.347	down
STK11	1555.69	-1.44445	1.93e-122	2.18e-120	2232.36	2349.91	2260.06	898.981	826.675	766.167	down
C1orf226	217.519	-1.44133	4.5e-27	6.35e-26	339.959	296.71	322.865	118.782	118.845	107.953	down
NFE2	261.543	-1.43985	1.92e-28	2.87e-27	379.954	396.565	368.865	136.727	116.224	170.926	down
AC082651.1	5.42406	-1.43912	0.00969556	0.023322	3.15752	11.4119	13.0188	1.70909	1.74773	1.49935	down
VAT1L	53.0684	-1.43285	8.62e-08	4.01e-07	81.0429	81.7856	72.905	16.2364	34.9545	31.4863	down
XAF1	946.08	-1.43111	5.6e-68	2.43e-66	1432.46	1325.69	1402.55	557.163	541.795	416.819	down
TLR1	97.2112	-1.42795	8.46e-13	5.72e-12	158.928	143.6	124.98	42.7272	51.5579	61.4733	down
FKBP1B	60.5232	-1.42376	2.3e-09	1.22e-08	81.0429	92.2465	94.6029	29.0545	33.2068	32.9857	down
PECR	257.324	-1.42262	5.36e-31	8.97e-30	377.849	358.525	389.695	130.745	137.197	149.935	down
GNG7	154.607	-1.41357	2.02e-18	1.9e-17	214.711	258.671	206.564	79.4727	91.7557	76.4668	down
AC025031.1	12.7221	-1.41185	0.00141866	0.00401025	14.7351	20.9219	23.4338	5.12727	6.11704	5.99739	down
VWA5B2	30.821	-1.40804	2.65e-05	9.53e-05	37.8902	36.1378	64.2258	17.9454	12.2341	16.4928	down
CD2BP2-DT	34.5548	-1.40547	3.23e-06	1.29e-05	55.7828	47.5498	51.2071	17.9454	18.3511	16.4928	down
AC008115.3	35.1095	-1.39883	5.05e-06	1.98e-05	58.9403	39.9418	58.1504	19.6545	17.4773	16.4928	down
VIPR1	33.3506	-1.39877	5.5e-06	2.15e-05	48.4152	47.5498	52.075	17.0909	13.9818	20.9909	down
RHOU	75.4387	-1.39518	5.3e-10	2.96e-09	127.353	111.266	91.9992	38.4545	34.0807	49.4785	down
EPHB6	46.2385	-1.3924	3.52e-06	1.4e-05	55.7828	47.5498	101.546	22.2182	21.8466	28.4876	down
LYNX1	169.957	-1.39068	8.25e-21	8.69e-20	241.024	253.916	247.356	83.7454	102.242	91.4603	down
SELL	15.1602	-1.39027	0.00106076	0.00307022	23.1551	19.9709	26.0375	2.56363	8.73863	10.4954	down
SLITRK5	12.2139	-1.38938	0.00244613	0.00662684	26.3126	19.0199	12.1508	2.56363	8.73863	4.49805	down
COASY	3648.86	-1.38041	4.25e-211	1.28e-208	5208.85	5338.89	5291.69	2082.53	2064.07	1907.17	down
ARIH2OS	24.061	-1.3792	0.000108498	0.000362386	39.9952	27.5789	41.66	14.5273	13.108	7.49674	down
IGFL2-AS1	482.184	-1.37882	2.37e-47	6.57e-46	670.446	717.05	708.22	294.818	244.682	257.888	down
ROCK2	1191.63	-1.37851	8.4e-103	6.73e-101	1772.42	1664.24	1733.23	690.472	632.677	656.715	down
RCBTB1	689.583	-1.37703	1.12e-68	4.93e-67	1018.83	972.868	997.236	387.963	361.779	398.827	down
AC110285.2	39.4897	-1.37582	1.88e-06	7.71e-06	63.1503	52.3047	60.7542	25.6363	20.0989	14.9935	down
MEIS3	32.6651	-1.37157	9.46e-06	3.6e-05	41.0477	54.2067	50.3392	18.8	16.6034	14.9935	down
TSC22D3	622.863	-1.37112	1.29e-59	4.68e-58	900.945	948.142	851.426	360.618	331.194	344.85	down
HHIPL2	139.751	-1.37025	5.87e-16	4.85e-15	186.293	196.856	227.394	90.5818	69.9091	67.4707	down
ALDH1A2	214.717	-1.36533	6.02e-24	7.41e-23	283.124	329.044	317.658	117.927	110.107	130.443	down
DNM1P35	18.385	-1.36089	0.000501332	0.0015215	30.5227	22.8239	30.3771	5.98181	13.108	7.49674	down
OASL	750.59	-1.35981	4.31e-72	2.04e-70	1105.13	1071.77	1064.07	416.163	401.103	445.307	down
SHOC1	41.4882	-1.35849	4.66e-06	1.84e-05	71.5704	50.4027	62.49	31.6182	14.8557	17.9922	down
MOV10L1	5.11218	-1.35648	0.0115716	0.0273923	6.31503	10.4609	9.54708	0.854545	3.49545	0	down
DBP	695.326	-1.35354	3.85e-64	1.55e-62	996.723	996.643	1005.92	354.636	407.22	410.822	down
NTNG2	27.1725	-1.35281	6.46e-05	0.000221847	35.7852	38.0398	47.7354	10.2545	19.225	11.9948	down
PLSCR4	2907	-1.3524	5.6e-197	1.46e-194	4239.49	4109.25	4185.09	1623.64	1605.29	1679.27	down
PDE6G	97.1598	-1.34924	1.36e-11	8.48e-11	139.983	117.923	164.904	58.109	48.0625	53.9766	down
ASNS	25.6946	-1.34706	7.85e-05	0.000266577	30.5227	44.6968	39.9242	13.6727	14.8557	10.4954	down
SCNN1A	744.592	-1.34513	1.63e-69	7.28e-68	1050.4	1093.64	1064.07	393.945	435.184	430.313	down
SERPINA5	128.257	-1.34509	2.13e-15	1.7e-14	190.503	175.934	189.206	77.7636	61.1704	74.9674	down
PREPL	1198.88	-1.34473	9.16e-104	7.43e-102	1729.27	1687.07	1754.93	681.072	694.721	646.219	down
APOLD1	399.573	-1.34471	2.01e-41	4.68e-40	559.933	565.842	596.259	211.927	228.078	235.398	down
EFNB3	1603.12	-1.34194	9.75e-116	9.66e-114	2274.46	2432.65	2199.3	912.654	910.566	889.114	down
TLR3	59.5486	-1.34174	1.94e-08	9.5e-08	95.778	83.6876	79.8483	29.9091	30.5852	37.4837	down
RAB26	611.467	-1.33939	3.17e-51	9.68e-50	903.05	867.308	873.992	379.418	355.662	289.374	down
NTN3	19.1416	-1.33805	0.000413725	0.00127257	23.1551	31.3828	32.1129	11.9636	8.73863	7.49674	down
LINC00842	41.1685	-1.33505	3.36e-06	1.34e-05	52.6253	68.4716	58.1504	18.8	17.4773	31.4863	down
PRICKLE1	418.338	-1.33499	2.38e-37	4.92e-36	662.026	562.989	575.429	213.636	245.556	250.391	down
ZNF467	208.827	-1.33301	1.12e-22	1.29e-21	304.174	301.465	292.488	102.545	118.845	133.442	down
FO681492.1	46.8849	-1.32656	3.19e-06	1.28e-05	90.5155	62.7657	51.2071	21.3636	20.9727	34.485	down
B4GALT3	658.983	-1.32493	1.1e-59	4.04e-58	928.31	994.741	906.973	386.254	358.284	379.335	down
CXorf38	967.848	-1.32194	2.81e-80	1.58e-78	1388.25	1339.95	1428.59	586.218	534.804	529.27	down
SLC24A1	317.5	-1.31958	7.62e-31	1.26e-29	488.362	467.89	408.789	182.018	176.52	181.421	down
NRARP	30.4198	-1.31682	4.23e-05	0.000148505	47.3627	49.4517	36.4525	14.5273	12.2341	22.4902	down
AC126773.4	13.4241	-1.31572	0.00204148	0.00560688	12.6301	23.7749	25.1696	5.98181	6.99091	5.99739	down
MKX	51.7099	-1.31506	2.57e-07	1.15e-06	70.5179	70.3736	84.1879	32.4727	22.7204	29.987	down
FADS1	9802.27	-1.31494	1.29e-220	4.18e-218	13713.1	14318.2	13913.6	5406.71	5461.65	6000.39	down
HNMT	530.065	-1.31384	1.12e-46	3.06e-45	775.696	726.56	763.767	292.254	278.762	343.351	down
USP12	1314.17	-1.31306	1.16e-100	8.98e-99	1860.83	1839.22	1918.1	722.945	735.793	808.149	down
NUDT18	141.179	-1.31304	3.39e-15	2.67e-14	221.026	207.317	177.923	70.0727	77.7738	92.9596	down
CCDC28A	704.801	-1.31292	7.25e-66	3.05e-64	995.67	1024.22	1000.71	417.018	392.365	398.827	down
ASB9	234.439	-1.31264	2.47e-23	2.96e-22	332.592	360.427	311.582	135.873	116.224	149.935	down
NFATC4	75.0339	-1.31112	1.41e-09	7.61e-09	119.986	100.805	105.018	48.7091	36.7023	38.9831	down
TXK	87.1812	-1.31035	8.21e-11	4.84e-10	141.036	121.727	113.697	48.7091	45.4409	52.4772	down
ST3GAL5	492.32	-1.3082	2.42e-42	5.8e-41	736.754	725.609	648.334	261.491	305.852	275.88	down
GUCY1A1	6.10304	-1.30722	0.0100786	0.0241652	11.5776	14.2649	4.33958	2.56363	0.873863	2.9987	down
PAK6	68.7487	-1.30716	5.54e-09	2.84e-08	99.988	94.1485	102.414	30.7636	40.1977	44.9805	down
EPSTI1	1792.93	-1.30556	5.8e-136	7.68e-134	2538.64	2523.94	2597.67	1023.74	1018.05	1055.54	down
SEMA4G	85.8501	-1.30516	1.3e-10	7.57e-10	126.301	111.266	134.527	53.8363	47.1886	41.9818	down
DCDC2	96.8849	-1.30264	9.47e-12	5.96e-11	149.456	130.286	137.131	56.4	48.0625	59.9739	down
APOC1	115.906	-1.30216	3.69e-13	2.56e-12	155.771	169.277	170.98	56.4	62.0443	80.9648	down
RORC	13.9248	-1.29789	0.0019958	0.00548945	25.2601	13.3139	25.1696	7.6909	6.11704	5.99739	down
AKAP5	838.726	-1.2978	1.93e-72	9.29e-71	1196.7	1171.63	1214.22	462.309	507.715	479.792	down
GUCY1A2	49.3521	-1.29738	7.12e-07	3.05e-06	84.2004	58.9617	71.1692	28.2	23.5943	29.987	down
HSH2D	189.243	-1.29588	3.47e-20	3.57e-19	275.756	272.936	263.847	121.345	99.6204	101.956	down
TLNRD1	645.948	-1.29448	1.1e-57	3.87e-56	896.735	933.877	923.463	348.654	380.131	392.829	down
SP6	598.134	-1.29351	6.03e-47	1.65e-45	783.064	921.514	847.087	317.891	360.906	358.344	down
GATA6-AS1	119.01	-1.2876	2.59e-12	1.7e-11	178.926	149.306	186.602	74.3454	76.9	47.9792	down
TMEM52B	256.399	-1.28715	3.5e-26	4.76e-25	376.797	349.966	366.261	141	142.44	161.93	down
SLC27A2	182.666	-1.28557	1.15e-19	1.16e-18	251.549	258.671	269.054	103.4	97.8727	115.45	down
COL1A1	481.963	-1.28399	3.44e-45	8.95e-44	695.706	693.275	669.164	293.109	279.636	260.887	down
RAMP2-AS1	6.1828	-1.28312	0.0100023	0.0239996	9.47255	11.4119	9.54708	3.41818	1.74773	1.49935	down
SEMA6D	146.408	-1.28131	4.3e-16	3.57e-15	218.921	215.876	193.545	88.8727	84.7647	76.4668	down
HID1	67.3112	-1.27942	2e-08	9.79e-08	86.3054	96.0505	109.358	37.6	44.567	29.987	down
DUSP2	375.877	-1.2778	2.11e-31	3.58e-30	560.985	576.303	466.071	217.909	221.087	212.908	down
ID3	4427.86	-1.27673	9.71e-161	1.78e-158	6122.42	6365.01	6311.49	2415.8	2583.14	2769.3	down
PPM1K	407.661	-1.27599	4.78e-38	1.02e-36	556.775	591.519	591.051	249.527	241.186	215.906	down
AMOT	1496.1	-1.27517	1.71e-106	1.44e-104	2128.17	2169.22	2068.25	910.09	874.737	826.141	down
RASGRP3	95.2724	-1.27499	2.25e-10	1.28e-09	130.511	123.629	151.885	43.5818	51.5579	70.4694	down
EIF4E3	78.9893	-1.27068	1.14e-09	6.21e-09	123.143	107.462	107.622	40.1636	44.567	50.9779	down
RND2	252.386	-1.26977	5.08e-20	5.19e-19	391.532	352.819	328.073	112.8	158.169	170.926	down
EMSLR	12.6013	-1.26936	0.00256057	0.00691357	21.0501	19.9709	16.4904	5.98181	6.11704	5.99739	down
EXOC3L1	76.2283	-1.26932	5.34e-09	2.74e-08	95.778	102.707	127.584	41.8727	38.45	50.9779	down
PANK4	97.3971	-1.267	0.00648255	0.0161658	37.8902	196.856	230.866	43.5818	33.2068	41.9818	down
STEAP3	313.98	-1.26643	1.02e-29	1.61e-28	456.787	456.478	424.411	176.036	199.241	170.926	down
AC018904.1	20.4731	-1.26555	0.000583665	0.00175318	33.6802	25.6769	32.1129	15.3818	6.99091	8.99609	down
AC011468.5	9.6687	-1.26369	0.00530768	0.0134664	14.7351	12.3629	17.3583	2.56363	3.49545	7.49674	down
ZBED6CL	4676	-1.263	1.28e-210	3.74e-208	6421.33	6755.87	6643.03	2760.18	2800.73	2674.84	down
ACPP	48.7996	-1.26148	1.77e-06	7.27e-06	56.8353	76.0796	76.3767	23.9273	23.5943	35.9844	down
SKOR1	8.12558	-1.26063	0.00695459	0.0172467	13.6826	12.3629	12.1508	2.56363	3.49545	4.49805	down
KLRC2	58.9766	-1.26028	1.8e-07	8.14e-07	93.673	82.7366	76.3767	25.6363	34.9545	40.4824	down
KCNH3	52.4379	-1.25981	1.66e-06	6.83e-06	72.6229	71.3246	79.8483	20.5091	25.342	44.9805	down
AL357033.4	85.9637	-1.25948	5.31e-10	2.96e-09	123.143	130.286	113.697	52.9818	40.1977	55.4759	down
AL513548.4	5.08097	-1.2592	0.0131391	0.0307624	8.42004	4.75498	13.0188	3.41818	0.873863	0	down
TRO	28.7623	-1.25852	9.95e-05	0.000334032	43.1527	39.9418	44.2638	21.3636	14.8557	8.99609	down
FAM78B	26.4476	-1.25835	0.000123168	0.00040719	37.8902	35.1868	43.3958	16.2364	13.9818	11.9948	down
FRMD1	31.1006	-1.25821	5.51e-05	0.000190803	52.6253	37.0888	45.9996	13.6727	19.225	17.9922	down
HRCT1	136.038	-1.25776	9.27e-15	7.06e-14	189.451	209.219	181.395	76.0545	82.1432	77.9661	down
GUCY1B1	8.8084	-1.25611	0.0066972	0.0166556	14.7351	17.1179	9.54708	1.70909	5.24318	4.49805	down
BAMBI	313.941	-1.25587	4.02e-30	6.48e-29	469.417	433.654	429.619	187.145	180.89	182.921	down
ZNF740	1858.67	-1.25585	3.65e-118	3.82e-116	2599.69	2702.73	2556.88	1093.82	1050.38	1148.5	down
MAF	156.768	-1.25288	9.61e-17	8.34e-16	218.921	221.582	224.79	84.5999	91.7557	98.957	down
IL13RA1	3314.43	-1.25179	1.71e-178	3.67e-176	4693.12	4584.75	4725.81	1948.36	1905.9	2028.62	down
ADGRA2	167.02	-1.25069	4.04e-16	3.37e-15	270.494	233.945	207.432	97.4181	101.368	91.4603	down
SYNPO	2768.67	-1.24811	1.31e-155	2.22e-153	3925.84	3888.62	3877.85	1562.11	1681.31	1676.27	down
TXNIP	8678.32	-1.24766	1.58e-177	3.27e-175	12977.4	11501.3	12183.8	5086.25	5050.93	5270.21	down
RIPPLY3	57.8627	-1.24709	2.42e-07	1.08e-06	84.2004	80.8346	81.5842	26.4909	30.5852	43.4811	down
NANOS1	759.736	-1.2432	9.28e-54	3.02e-52	1048.3	1120.27	1037.16	401.636	472.76	478.292	down
TJP3	85.032	-1.24161	7.73e-10	4.25e-09	131.563	122.678	110.225	49.5636	54.1795	41.9818	down
CPE	8817.49	-1.24072	7.63e-144	1.08e-141	12946.9	11842.7	12389.5	4909.36	5144.43	5672.04	down
AC091435.2	5.10415	-1.23988	0.0120606	0.0284528	14.7351	8.55896	2.60375	0.854545	0.873863	2.9987	down
LPAR4	11.9895	-1.23695	0.00427741	0.0110791	14.7351	20.9219	18.2263	2.56363	3.49545	11.9948	down
CDK20	921.448	-1.23585	5.08e-72	2.4e-70	1319.84	1254.36	1315.76	551.181	562.768	524.772	down
LGALS9	189.1	-1.23573	6.26e-17	5.47e-16	236.814	267.23	294.224	114.509	94.3772	127.445	down
FADS2	10564	-1.23569	2.97e-260	1.39e-257	14682.4	15085.6	14721.6	6105.72	6249.87	6538.66	down
C5AR1	20.52	-1.2355	0.000623416	0.00186339	33.6802	24.7259	32.9808	10.2545	13.9818	7.49674	down
NMU	491.279	-1.2312	1.05e-34	1.99e-33	667.288	730.364	666.56	273.454	262.159	347.849	down
HOTAIR	40.069	-1.23073	1.19e-05	4.46e-05	61.0453	57.0597	56.4146	29.0545	21.8466	14.9935	down
CRACR2B	131.987	-1.23052	6.77e-14	4.91e-13	182.083	192.101	184.866	83.7454	68.1613	80.9648	down
SGO1-AS1	33.1283	-1.22998	4.38e-05	0.000153794	46.3102	56.1087	40.7921	17.0909	17.4773	20.9909	down
KRT87P	8.58193	-1.22936	0.00698352	0.017312	12.6301	16.1669	11.2829	3.41818	3.49545	4.49805	down
TRAFD1	2289.31	-1.22932	2.83e-125	3.39e-123	3222.77	3219.12	3180.91	1340.78	1302.93	1469.36	down
AC004987.2	15.7056	-1.22846	0.00159918	0.00447962	21.0501	27.5789	21.6979	8.54545	7.86477	7.49674	down
LMOD1	27.0776	-1.22842	0.000172186	0.000558681	38.9427	46.5988	32.1129	11.9636	14.8557	17.9922	down
MAP2	207.1	-1.22825	1.98e-20	2.06e-19	294.701	294.808	283.809	120.491	115.35	133.442	down
CCDC117	1228.59	-1.22692	4.31e-84	2.6e-82	1758.74	1676.6	1726.29	707.563	712.199	790.157	down
ZNF772	197.388	-1.2259	1.9e-19	1.88e-18	283.124	275.789	275.998	109.382	127.584	112.451	down
MIR646HG	149.995	-1.22533	3.13e-15	2.47e-14	198.923	213.023	222.187	94.8545	79.5216	91.4603	down
STARD4	2571.03	-1.22479	4.3e-123	4.91e-121	3762.71	3415.97	3642.65	1576.64	1563.34	1464.86	down
AC012513.3	114.301	-1.22179	6.05e-12	3.87e-11	179.978	146.453	157.093	61.5272	67.2875	73.4681	down
PLAAT2	16.6828	-1.2204	0.00143403	0.00405086	21.0501	25.6769	27.7733	11.1091	6.99091	7.49674	down
IL10RB-DT	12.5106	-1.21917	0.00377546	0.00989741	22.1026	11.4119	23.4338	5.12727	6.99091	5.99739	down
CD36	5.19965	-1.21827	0.0134053	0.0313419	15.7876	7.60796	3.47167	1.70909	2.62159	0	down
TET1	221.445	-1.21601	4.57e-21	4.87e-20	329.434	305.269	298.563	124.764	137.197	133.442	down
UBL4A	1263.53	-1.21304	4.86e-86	3.02e-84	1767.16	1807.84	1721.95	721.236	769.874	793.155	down
PPL	706.281	-1.2097	6.88e-55	2.28e-53	944.097	1024.22	992.897	408.472	431.689	436.31	down
SLC37A4	963.879	-1.20902	4.38e-70	1.99e-68	1317.74	1386.55	1344.4	596.472	596.849	541.265	down
CDH3	761.844	-1.20752	9.99e-60	3.66e-58	1073.56	1070.82	1051.05	440.091	479.751	455.802	down
FAM102B	465.327	-1.20661	6.02e-38	1.28e-36	658.868	627.657	662.22	257.218	283.132	302.868	down
CKB	908.111	-1.202	1.11e-65	4.63e-64	1211.43	1289.55	1304.48	540.927	571.507	530.769	down
PTGES3L	26.772	-1.20099	0.000330017	0.00103022	38.9427	32.3338	44.2638	16.2364	7.86477	20.9909	down
ID4	93.1846	-1.20082	1.31e-08	6.52e-08	121.038	120.776	153.621	40.1636	72.5307	50.9779	down
AHCYL2	365.261	-1.2006	2.49e-32	4.33e-31	513.623	504.978	514.675	217.054	229.826	211.408	down
AJ003147.2	11.5513	-1.20003	0.00532707	0.0135037	10.5251	23.7749	19.0942	8.54545	4.36932	2.9987	down
GAS5-AS1	14.5218	-1.19993	0.00236529	0.00642601	22.1026	23.7749	19.0942	8.54545	6.11704	7.49674	down
VPS37D	53.7024	-1.19765	1.67e-06	6.89e-06	69.4653	87.4916	70.3013	25.6363	28.8375	40.4824	down
AL031058.1	24.7542	-1.19732	0.00040506	0.00124687	32.6277	44.6968	31.245	11.1091	18.3511	10.4954	down
MMGT1	1217.56	-1.1962	1.66e-81	9.47e-80	1704.01	1643.32	1736.7	722.09	716.568	782.66	down
F8	151.557	-1.19601	1.1e-13	7.88e-13	230.499	180.689	226.526	98.2727	80.3954	92.9596	down
PLEKHS1	2060.1	-1.1945	7.94e-129	9.98e-127	2900.7	2862.5	2841.56	1242.51	1237.39	1275.95	down
EVA1B	350.554	-1.19372	3.91e-27	5.52e-26	448.367	510.684	505.995	186.291	221.087	230.9	down
SYT15	49.1402	-1.19342	2.93e-06	1.18e-05	71.5704	62.7657	75.5088	23.9273	34.0807	26.9883	down
ISL1	160.177	-1.19121	6.74e-15	5.18e-14	209.449	243.455	218.715	83.7454	102.242	103.455	down
SPIN1	2851.96	-1.19001	3.78e-145	5.51e-143	4014.26	3880.06	4002.83	1746.69	1671.7	1796.22	down
SDS	38.9821	-1.18974	1.79e-05	6.57e-05	54.7303	58.9617	52.9429	18.8	24.4682	23.9896	down
IFI44L	3686.8	-1.18881	7.11e-114	6.77e-112	5459.34	4794.92	5127.65	2275.65	2128.73	2334.49	down
PPP1R32	52.7059	-1.18718	1.59e-06	6.58e-06	82.0954	62.7657	79.8483	33.3272	29.7114	28.4876	down
AR	780.753	-1.18581	3.91e-56	1.33e-54	1123.02	1031.83	1109.2	483.672	488.49	448.305	down
MMRN2	29.5357	-1.18537	0.000198352	0.000638429	45.2577	52.3047	30.3771	18.8	13.9818	16.4928	down
PRX	281.536	-1.18481	2.21e-25	2.88e-24	386.269	401.32	390.563	167.491	175.647	167.927	down
CARNS1	26.2552	-1.18467	0.00047972	0.0014617	36.8377	36.1378	40.7921	19.6545	6.11704	17.9922	down
ALX4	155.646	-1.18302	8.71e-13	5.88e-12	229.446	200.66	218.715	85.4545	75.1523	124.446	down
MACROD2	43.1821	-1.18187	1.11e-05	4.17e-05	52.6253	64.6677	65.9617	20.5091	25.342	29.987	down
AIF1L	39.9758	-1.18065	6.59e-05	0.000225997	42.1002	65.6187	61.6221	18.8	15.7295	35.9844	down
YPEL1	141.304	-1.1797	6.8e-13	4.63e-12	209.449	176.885	207.432	74.3454	98.7466	80.9648	down
ELL2	1866.27	-1.17954	1.73e-115	1.69e-113	2550.22	2589.56	2630.66	1115.18	1150	1162	down
MYL9	5819.01	-1.17785	9.1e-189	2.21e-186	7839.06	8270.8	8108.08	3437.83	3644.88	3613.43	down
IFIT3	5016.89	-1.17738	4.24e-210	1.18e-207	7060.21	6861.43	6955.48	3041.32	3067.26	3115.65	down
NOL4L	925.418	-1.17688	9.57e-68	4.12e-66	1303	1279.09	1276.71	565.709	583.741	544.264	down
CMPK2	437.952	-1.17679	3.89e-32	6.77e-31	607.296	605.784	617.089	304.218	242.934	250.391	down
AC116407.1	30.8367	-1.17674	0.000120579	0.000399427	38.9427	48.5008	45.9996	16.2364	21.8466	13.4941	down
SERINC3	10000.6	-1.17443	4.19e-230	1.53e-227	14056.2	13657.2	13866.7	5950.2	6084.71	6388.72	down
GRAMD2B	1668.12	-1.17303	9.91e-105	8.1e-103	2369.19	2254.81	2318.21	1028.02	1029.41	1009.06	down
MYLK3	126.469	-1.1725	1.21e-12	8.09e-12	179.978	180.689	170.112	82.0363	72.5307	73.4681	down
AP003068.4	7.69514	-1.17207	0.0105738	0.0252472	7.36754	10.4609	19.0942	5.12727	2.62159	1.49935	down
SLC2A4	22.6167	-1.17102	0.000631887	0.00188731	26.3126	38.0398	34.7167	14.5273	13.108	8.99609	down
TRIM29	85.8302	-1.17089	6.98e-09	3.55e-08	114.723	138.845	106.754	47	50.6841	56.9753	down
KCNMB4	9.22957	-1.16943	0.00932334	0.0224966	12.6301	22.8239	8.67917	5.12727	6.11704	0	down
AC083967.1	45.7667	-1.16807	9.81e-06	3.73e-05	57.8878	77.9816	59.8863	30.7636	27.0898	20.9909	down
EEF1A1P11	20.8993	-1.16648	0.0022187	0.00605558	26.3126	48.5008	19.0942	15.3818	13.108	2.9987	down
CCNG2	591.546	-1.16633	1.25e-46	3.38e-45	816.744	822.611	819.313	366.6	352.167	371.838	down
TFEB	522.461	-1.16626	9.15e-41	2.09e-39	740.964	735.119	697.805	332.418	307.6	320.861	down
ACOT1	582.1	-1.16537	1.52e-42	3.66e-41	813.587	833.072	770.71	362.327	332.068	380.835	down
AL357033.3	31.1567	-1.16471	0.000153008	0.000499598	36.8377	46.5988	51.2071	23.0727	15.7295	13.4941	down
LINC00672	17.1758	-1.1622	0.00186402	0.00515612	26.3126	26.6279	23.4338	12.8182	7.86477	5.99739	down
SLC22A17	149.281	-1.16136	6.03e-13	4.12e-12	195.766	220.631	205.696	99.9817	71.6568	101.956	down
H1-10	6901.8	-1.16011	6.22e-38	1.31e-36	8712.64	10382	9580.93	3925.78	4341.35	4468.06	down
LMF1	59.3049	-1.15885	2.01e-06	8.23e-06	61.0453	87.4916	101.546	34.1818	34.0807	37.4837	down
DTX4	306.447	-1.15395	4.62e-25	5.95e-24	411.53	407.026	453.92	181.164	193.124	191.917	down
AP000829.1	16.2824	-1.15174	0.00252777	0.00683234	27.3651	20.9219	23.4338	11.1091	4.36932	10.4954	down
TMEM63C	25.3315	-1.15004	0.000446329	0.00136616	33.6802	39.9418	34.7167	13.6727	10.4864	19.4915	down
MFN2	3243.87	-1.14804	2.32e-144	3.31e-142	4448.94	4597.11	4365.62	1967.16	2000.27	2084.09	down
POC1B	467.408	-1.14417	1.47e-35	2.88e-34	634.661	673.305	624.9	283.709	280.51	307.366	down
CORO2A	123.514	-1.13892	1.26e-11	7.88e-11	164.191	174.032	174.451	65.8	78.6477	83.9635	down
CYP27B1	155.941	-1.1388	1.82e-14	1.37e-13	213.659	215.876	217.847	91.4363	97.8727	98.957	down
DICER1	1296.04	-1.13876	5.92e-76	3.03e-74	1814.52	1727.01	1816.55	784.472	855.512	778.162	down
LRRC7	459.446	-1.13697	1.31e-32	2.3e-31	647.291	635.265	624.9	304.218	300.609	244.394	down
S100A4	208.333	-1.13678	4.23e-18	3.91e-17	303.122	285.299	276.865	133.309	128.458	122.947	down
DRD1	70.0862	-1.13662	1.99e-07	8.95e-07	96.8305	102.707	93.735	33.3272	48.9364	44.9805	down
FZD7	706.565	-1.13588	3.53e-51	1.07e-49	970.41	970.015	979.01	456.327	427.319	436.31	down
AC093535.2	175.013	-1.13522	5.65e-15	4.37e-14	256.811	222.533	248.224	100.836	119.719	101.956	down
KAT6B	1016.1	-1.13252	4.6e-62	1.78e-60	1460.88	1328.54	1404.29	611	660.641	631.226	down
AL513534.3	23.1355	-1.1312	0.000869912	0.0025505	37.8902	28.5299	34.7167	17.9454	12.2341	7.49674	down
IFIT2	1745.91	-1.13111	4.65e-101	3.65e-99	2431.29	2336.59	2433.64	1102.36	1101.07	1070.53	down
C7orf31	72.7697	-1.12913	1.82e-07	8.23e-07	113.671	108.413	83.32	45.2909	45.4409	40.4824	down
RHOBTB3	9089.52	-1.12723	4.46e-223	1.47e-220	12526.9	12332.5	12552.7	5551.98	5673.12	5899.94	down
GCH1	1220.64	-1.12618	1.67e-68	7.32e-67	1725.06	1600.52	1704.59	807.545	724.433	761.669	down
MSC-AS1	26.7826	-1.12509	0.000566936	0.00170726	45.2577	28.5299	42.5279	19.6545	15.7295	8.99609	down
PLEKHA7	1551.6	-1.1232	2.2e-77	1.17e-75	2128.17	2182.53	2086.47	1051.94	953.385	907.106	down
CA11	1621.18	-1.12299	8.3e-91	5.6e-89	2303.93	2149.25	2216.66	1001.53	1013.68	1042.05	down
PPP2R2B	60.312	-1.12146	1.58e-06	6.53e-06	82.0954	96.0505	76.3767	40.1636	40.1977	26.9883	down
PPARGC1A	162.054	-1.12102	2.86e-13	2e-12	248.391	203.513	217.847	105.109	86.5125	110.952	down
FRK	113.223	-1.11976	4.83e-10	2.7e-09	156.823	158.816	151.885	54.6909	71.6568	85.4629	down
LIFR	787.501	-1.11832	2.13e-46	5.74e-45	1141.97	997.594	1097.05	491.363	469.265	527.771	down
NTRK3	128.606	-1.11785	1.02e-10	5.99e-10	164.191	175.934	196.149	77.7636	96.125	61.4733	down
ADAMTS5	75.5654	-1.11758	1.12e-07	5.13e-07	117.881	97.9525	98.0746	44.4363	41.0716	53.9766	down
PPM1N	42.7723	-1.11499	3.49e-05	0.000123924	61.0453	65.6187	54.6788	33.3272	20.9727	20.9909	down
NWD1	20.4757	-1.11469	0.0013257	0.00376602	28.4176	32.3338	28.6413	11.1091	14.8557	7.49674	down
KLF15	23.4361	-1.1144	0.0010259	0.00297961	33.6802	26.6279	39.9242	14.5273	7.86477	17.9922	down
HMGN1P38	102.642	-1.11329	2.68e-09	1.4e-08	133.668	162.62	128.452	64.0909	55.0534	71.9687	down
OAS1	3341.9	-1.11311	6.36e-150	1.01e-147	4608.92	4571.43	4535.73	2134.65	2053.58	2147.07	down
PSAT1	2742.56	-1.11119	1.02e-27	1.48e-26	3356.44	4197.69	3728.57	1710.8	1634.12	1827.71	down
PER3	930.899	-1.10882	2.28e-61	8.67e-60	1255.64	1263.87	1303.61	587.927	598.596	575.75	down
LINC01814	7.37071	-1.10796	0.0115281	0.0273022	11.5776	14.2649	8.67917	1.70909	3.49545	4.49805	down
PCDHGA1	60.3498	-1.10786	3.24e-06	1.3e-05	95.778	74.1776	83.32	47	28.8375	32.9857	down
SAMD9L	1306.25	-1.107	9.65e-60	3.54e-58	1916.61	1690.87	1756.66	889.581	778.612	805.15	down
SCRN2	2102.99	-1.10691	1.04e-93	7.34e-92	2952.28	2949.04	2728.73	1386.93	1316.04	1284.94	down
RIPOR3	1504.47	-1.10511	1.27e-78	6.97e-77	2037.65	1995.19	2129.87	901.545	969.988	992.569	down
RALGPS2	1035.37	-1.09968	6.26e-56	2.12e-54	1484.03	1329.49	1425.12	672.527	614.326	686.702	down
SRRM3	16.7945	-1.09837	0.00299288	0.00799069	33.6802	19.9709	19.9621	8.54545	9.6125	8.99609	down
LRRC61	3832.12	-1.098	2.86e-123	3.31e-121	5019.4	5320.82	5326.4	2361.96	2377.78	2586.38	down
CTDSPL2	1431.95	-1.09539	2.32e-77	1.23e-75	1925.03	1941.93	1982.32	876.763	889.593	976.076	down
CALR4P	41.4094	-1.09265	3.63e-05	0.000128536	58.9403	61.8147	52.9429	23.9273	25.342	25.4889	down
KLF8	127.408	-1.09251	1.96e-11	1.21e-10	171.558	178.787	176.187	81.1818	84.7647	71.9687	down
TNFRSF13C	17.2057	-1.09065	0.00276171	0.00741878	26.3126	21.8729	26.0375	9.39999	6.11704	13.4941	down
TSPAN31	539.84	-1.08901	3.89e-33	6.98e-32	753.594	671.403	781.993	322.163	353.041	356.845	down
PTPRH	96.1319	-1.08819	1.45e-08	7.17e-08	113.671	140.747	140.603	52.1272	57.675	71.9687	down
SLC7A5	5379.19	-1.08809	1.45e-21	1.59e-20	6277.14	8327.86	7440.65	3431	3415.93	3382.53	down
EPN3	267.134	-1.08731	9.1e-19	8.73e-18	369.429	367.084	359.318	193.982	145.061	167.927	down
RRAGB	735.676	-1.08678	1.44e-47	4.02e-46	1030.4	980.476	992.029	450.345	467.517	493.286	down
FRMD3	648.383	-1.08539	1.19e-41	2.8e-40	929.362	842.582	875.728	414.454	399.356	428.814	down
LINC01963	159.293	-1.08519	1.5e-12	9.95e-12	223.131	220.631	215.243	112.8	107.485	76.4668	down
P2RX6	535.8	-1.08436	1.94e-36	3.87e-35	750.436	705.638	737.729	351.218	350.419	319.361	down
TFAP2A-AS1	146.116	-1.08387	2.26e-12	1.48e-11	197.871	193.052	209.168	99.1272	83.017	94.459	down
ANO9	426.694	-1.08345	2.25e-28	3.36e-27	605.191	571.548	572.825	300.8	263.907	245.893	down
ADCYAP1	22.9395	-1.08296	0.00146761	0.00413584	33.6802	24.7259	39.0563	12.8182	7.86477	19.4915	down
EDIL3	8668.23	-1.08085	1.65e-139	2.24e-137	12216.4	11577.4	11534.6	5456.27	5305.22	5919.43	down
C17orf58	406.85	-1.0771	4.67e-28	6.88e-27	520.99	561.087	581.504	267.473	265.654	244.394	down
FAM122C	224.063	-1.0767	1.46e-16	1.26e-15	319.962	324.289	275.13	141	152.052	131.943	down
SIRPG	105.891	-1.07569	3.57e-09	1.86e-08	145.246	130.286	161.433	62.3818	76.0261	59.9739	down
FATE1	13.5438	-1.07532	0.00628911	0.0157126	17.8926	15.2159	26.0375	5.12727	3.49545	13.4941	down
WNT6	252.639	-1.07443	3.44e-18	3.2e-17	353.642	310.024	367.129	153.818	157.295	173.924	down
ZNF488	300.026	-1.07422	1.03e-19	1.04e-18	403.11	405.124	411.393	178.6	169.529	232.399	down
NAPA-AS1	16.1068	-1.07339	0.00440805	0.0113894	16.8401	27.5789	26.9054	6.83636	13.9818	4.49805	down
TMC3	15.4442	-1.07124	0.00479141	0.0122821	27.3651	18.0689	23.4338	7.6909	13.108	2.9987	down
PIN1	3239.94	-1.07105	1.4e-100	1.08e-98	4335.27	4600.91	4244.11	1968.87	2189.9	2100.59	down
FLRT3	5.79862	-1.07099	0.0153162	0.0353736	11.5776	7.60796	9.54708	2.56363	3.49545	0	down
H2AZ2	4701.81	-1.06985	6.12e-165	1.15e-162	6442.38	6442.04	6238.59	3023.38	3077.75	2986.7	down
SMG7-AS1	34.675	-1.06708	0.000234387	0.000747001	46.3102	50.4027	48.6033	25.6363	13.108	23.9896	down
ARHGAP28	714.491	-1.06606	9.94e-36	1.95e-34	1047.24	892.984	971.199	505.891	427.319	442.308	down
SSBP3	1306.28	-1.06579	9.66e-74	4.74e-72	1732.42	1801.18	1778.36	833.181	863.377	829.14	down
GLI1	15.0175	-1.06181	0.00502366	0.0128056	23.1551	19.0199	22.5658	5.12727	5.24318	14.9935	down
NUPR1	2084.1	-1.0602	7.49e-53	2.39e-51	2500.75	3062.2	2891.03	1287.8	1288.95	1473.86	down
GSTK1	9928.19	-1.0598	6.34e-193	1.57e-190	13262.6	13759	13240.1	6380.89	6287.45	6639.12	down
ITGB4	2287.39	-1.05903	2.8e-89	1.84e-87	3020.69	3235.29	3024.69	1407.44	1545.86	1490.35	down
PCDHGB7	57.7167	-1.05819	1.13e-05	4.27e-05	79.9904	95.0995	64.2258	29.0545	41.9454	35.9844	down
UBE2E1-AS1	8.91012	-1.05773	0.0107653	0.0256557	16.8401	13.3139	10.415	4.27272	2.62159	5.99739	down
UNC5B	318.141	-1.05542	1e-21	1.11e-20	437.842	398.467	456.524	193.127	211.475	211.408	down
TRIR	5090.49	-1.05509	2.76e-108	2.35e-106	6582.37	7344.54	6697.71	3192.58	3278.74	3447	down
TUBA3FP	38.4691	-1.05442	0.000129543	0.000427214	49.4677	58.9617	53.8108	26.4909	27.0898	14.9935	down
FPR1	32.0491	-1.05305	0.000307843	0.000964593	49.4677	40.8928	43.3958	17.9454	16.6034	23.9896	down
TOB2P1	32.2269	-1.0523	0.00029619	0.000930402	47.3627	45.6478	42.5279	16.2364	23.5943	17.9922	down
AC005307.1	11.7274	-1.05074	0.00782729	0.0192165	17.8926	20.9219	13.0188	3.41818	6.11704	8.99609	down
SKAP2	2346.73	-1.05047	6.66e-88	4.24e-86	3310.13	3034.63	3154.01	1547.58	1446.24	1587.81	down
SLC35B4	708.885	-1.04951	1.01e-43	2.53e-42	996.723	933.877	941.69	451.2	460.526	469.296	down
FAXDC2	1005.37	-1.04924	6.56e-51	1.99e-49	1436.67	1295.26	1335.72	622.109	642.29	700.196	down
TGIF2	401.051	-1.04905	1.43e-27	2.05e-26	550.46	524.949	550.259	252.091	258.664	269.883	down
SENP8	66.5853	-1.04899	1.16e-06	4.87e-06	97.883	87.4916	88.5275	39.3091	42.8193	43.4811	down
PLAAT4	765.814	-1.04882	4.37e-47	1.2e-45	1021.98	1068.92	1013.73	501.618	499.85	488.788	down
SIKE1	988.8	-1.04577	3.21e-56	1.09e-54	1352.47	1279.09	1370.44	646.036	637.046	647.719	down
KLRC4	5.4882	-1.04551	0.0155377	0.0357987	11.5776	8.55896	6.94333	0.854545	3.49545	1.49935	down
SUDS3	1843.24	-1.04216	5.93e-86	3.67e-84	2503.91	2493.51	2448.39	1144.24	1223.41	1245.96	down
TNFSF10	3307.13	-1.04133	1.72e-113	1.59e-111	4626.81	4307.06	4422.9	2097.91	2154.07	2234.03	down
PARM1	150.93	-1.04127	1.09e-11	6.82e-11	195.766	191.15	226.526	91.4363	98.7466	101.956	down
MICU3	164.753	-1.0411	4.84e-12	3.11e-11	255.759	199.709	216.979	109.382	109.233	97.4577	down
NCKAP5L	1623.46	-1.03604	2.3e-74	1.14e-72	2068.17	2220.57	2267	1077.58	1060.87	1046.55	down
DENND1B	111.87	-1.03554	1.57e-09	8.43e-09	157.876	143.6	155.357	72.6363	74.2784	67.4707	down
ZNF793-AS1	24.4514	-1.03429	0.00119031	0.00341176	36.8377	29.4808	36.4525	11.9636	13.9818	17.9922	down
RGS7BP	20.1219	-1.03409	0.00279377	0.00749589	32.6277	23.7749	30.3771	17.0909	7.86477	8.99609	down
GIMAP2	234.907	-1.03203	8.27e-16	6.79e-15	344.169	279.593	327.205	152.109	145.935	160.43	down
SLC6A9	325.406	-1.031	1.08e-18	1.03e-17	393.637	508.782	414.864	207.654	217.592	209.909	down
CAMSAP3	435.989	-1.02925	2.91e-24	3.62e-23	530.463	626.706	608.41	282	311.969	256.389	down
GATA4	133.908	-1.02904	1.23e-09	6.67e-09	206.291	158.816	177.055	81.1818	75.1523	104.954	down
ARPC4	2138.25	-1.02878	1.57e-88	1.02e-86	2757.56	3000.39	2862.39	1404.02	1428.77	1376.4	down
GRIP2	174.539	-1.02797	4.62e-12	2.98e-11	267.336	213.974	226.526	122.2	98.7466	118.449	down
CSDC2	383.654	-1.02778	8.43e-24	1.03e-22	495.73	559.185	492.977	235.854	254.294	263.885	down
SEMA3G	10.2976	-1.02751	0.0102454	0.0245272	19.9976	13.3139	13.0188	6.83636	2.62159	5.99739	down
AC023794.5	37.0959	-1.02741	0.000230184	0.000734418	65.2553	42.7948	46.8675	23.0727	23.5943	20.9909	down
AP000223.1	19.8741	-1.02662	0.00319247	0.00847629	21.0501	25.6769	39.0563	11.1091	14.8557	7.49674	down
ERO1B	53.067	-1.02572	1.29e-05	4.83e-05	71.5704	74.1776	72.905	34.1818	34.0807	31.4863	down
STARD5	99.4742	-1.02433	2.43e-07	1.09e-06	135.773	152.159	119.773	51.2727	83.8909	53.9766	down
CATSPER1	223.228	-1.02327	2.87e-15	2.27e-14	318.909	298.612	282.941	145.273	130.206	163.429	down
PODN	16.3032	-1.02133	0.00426948	0.0110669	19.9976	26.6279	23.4338	9.39999	7.86477	10.4954	down
OLFML3	18.6742	-1.02117	0.00311898	0.00829981	26.3126	28.5299	25.1696	13.6727	7.86477	10.4954	down
TESK2	242.825	-1.02047	2.43e-16	2.06e-15	363.114	305.269	313.318	155.527	160.791	158.931	down
TRAPPC9	755.761	-1.01408	2.77e-38	5.94e-37	970.41	970.966	1092.71	487.091	484.12	529.27	down
HCAR1	696.946	-1.014	7.58e-37	1.53e-35	932.52	881.572	985.953	474.272	429.067	478.292	down
AC245041.1	28.53	-1.01229	0.000933849	0.00272801	49.4677	31.3828	38.1883	13.6727	17.4773	20.9909	down
ADCY6	2440.98	-1.01212	1.31e-83	7.87e-82	3236.45	3275.23	3304.16	1666.36	1688.3	1475.36	down
GPATCH1	420.577	-1.0117	4.89e-26	6.61e-25	559.933	571.548	564.146	300.8	269.15	257.888	down
NRXN3	244.557	-1.01103	2e-16	1.7e-15	356.799	302.416	327.205	164.073	156.422	160.43	down
CD109	4413.42	-1.01074	5.05e-99	3.82e-97	6220.31	5544.3	5951.3	2854.18	3033.18	2877.25	down
EVI2B	531.897	-1.01052	6.91e-27	9.67e-26	696.758	701.834	735.125	366.6	299.735	391.33	down
FKBP9	2130.11	-1.01022	1.44e-82	8.42e-81	2863.87	2892.93	2781.67	1335.65	1408.67	1497.85	down
YPEL3	809.199	-1.00952	7.54e-44	1.9e-42	1065.14	1091.74	1097.05	522.981	571.507	506.78	down
PAK4	2073.52	-1.00904	4.08e-83	2.4e-81	2731.25	2909.09	2683.6	1380.09	1398.18	1338.92	down
AL355385.1	6.8865	-1.00869	0.0155444	0.0358061	11.5776	5.70597	15.6225	3.41818	3.49545	1.49935	down
AL441992.2	138.64	-1.00834	2.69e-10	1.53e-09	206.291	174.983	182.263	95.709	96.125	76.4668	down
RAB4B	16.9642	-1.0075	0.00415255	0.0107889	24.2076	20.9219	27.7733	9.39999	10.4864	8.99609	down
AP003486.1	57.8481	-1.00698	5.72e-05	0.000197378	106.303	61.8147	72.0371	41.8727	41.0716	23.9896	down
HMGN1	8836.35	-1.00651	3.24e-182	7.33e-180	11987	11799.9	11617.1	5745.96	5845.27	6022.88	down
SLC38A3	10.1064	-1.00489	0.0115843	0.0274126	17.8926	10.4609	17.3583	2.56363	7.86477	4.49805	down
ARHGAP19	431.228	-1.00438	9.76e-27	1.36e-25	600.981	552.528	580.636	293.963	284.879	274.381	down
AC007785.1	26.1698	-1.00372	0.00146038	0.00411952	35.7852	41.8438	33.8488	17.9454	20.0989	7.49674	down
LINC00595	39.7552	-1.00307	0.0002137	0.000684214	59.9928	53.2557	52.075	20.5091	33.2068	19.4915	down
AL137847.2	13.4092	-1.00272	0.00760888	0.0187306	19.9976	19.0199	19.9621	11.1091	4.36932	5.99739	down
SMARCA1	5174.03	-1.00243	5.75e-148	8.76e-146	7064.42	6715.93	6935.52	3418.18	3431.66	3478.49	down
ADM	1085.88	-1.00155	7.75e-55	2.56e-53	1430.35	1425.54	1500.63	734.909	740.162	683.703	down
TPI1P2	13.4138	-1.00103	0.00808624	0.0197846	17.8926	19.0199	21.6979	10.2545	2.62159	8.99609	down
APH1A	3558.15	-1.00095	1.64e-115	1.61e-113	4857.31	4751.17	4627.73	2332.91	2314.86	2464.93	down
PPP2R1A	4968.24	-1.00095	6.25e-118	6.51e-116	6626.57	6650.31	6596.17	3140.45	3276.99	3518.97	down
TACSTD2	126.792	-1.00049	5.57e-10	3.1e-09	169.453	179.738	163.168	82.0363	83.8909	82.4642	down
CYP2T1P	60.8969	-1.0004	9.46e-06	3.6e-05	86.3054	87.4916	76.3767	46.1454	37.5761	31.4863	down
