# Supplementary material for: LKB1 depletion-mediated epithelial–mesenchymal transition induces fibroblast activation in lung fibrosis
Source: Genes Dis. Author manuscript; Available in PMC 2024 May 1. (PMC7615521; doi:10.1016/j.gendis.2023.06.034)
Supplement: Supple Table S4 [file EMS177469-supplement-Supple_Table_S4.xlsx]

## Sheet: Table S4
Table S4. DEGs in 3D co-cultures of LKB1-depleted ATII cells and lung fibroblast MRC5.
List of 2,320 DEGs (Padj-value < 0.05 & |Log2FoldChange| > 1) identified by DESeq2.
"baseMean" is the mean of the normalized count for all samples.
"Log2FoldChange" is the log-ratio in the gene expression values for LKB1 depletion samples vs. control samples.
"P-value" is the result of Wald test for estimating which gene is statistically significant.
"Padj" is the adjusted P-value by the Benjamini-Hochberg method.
"control ATII+MRC5" is the 3D co-cultured control ATII cells with MRC5.
"LKB1-depleted ATII+MRC5" is the 3D co-cultured LKB1-depleted ATII cells with MRC5.
"change" indicates up or down DEGs.
The data list is organized here from maximal to minimal Log2FoldChange.
Gene_name	baseMean	Log2FoldChange	P-value	Padj	control ATII+MRC5_1	control ATII+MRC5_2	control ATII+MRC5_3	LKB1-depleted ATII+MRC5_1	LKB1-depleted ATII+MRC5_2	LKB1-depleted ATII+MRC5_3	Change
SERPINA1	2242.08	-3.69246	8.83e-110	1.72e-105	3783.46	3877.71	4834.86	331.353	296.956	328.161	down
KRT19	1292.8	-3.33578	1.05e-108	1.02e-104	2247.85	2415.25	2400.01	240.587	214.271	238.833	down
ZBED6CL	1131.14	-3.63539	6.93e-91	4.5e-87	2274.31	2102.55	1909.89	181.534	183.153	135.402	down
L1CAM	736.973	-3.26485	2.9e-77	1.41e-73	1229.76	1323.38	1456.87	142.165	150.256	119.417	down
C1QL1	1527.27	-2.75424	1.02e-73	3.97e-70	2478.56	2755.6	2758.6	372.909	430.32	367.653	down
MATN2	672.03	-3.14233	5.63e-71	1.83e-67	1191.66	1188.62	1245.53	160.756	127.14	118.476	down
TERT	1899.8	-2.8412	2.17e-70	6.04e-67	3014.07	3297.22	3706.24	496.483	473.885	410.906	down
NNMT	782.994	-3.36499	1.14e-69	2.78e-66	1475.28	1436.54	1375.93	147.633	159.147	103.432	down
UBE2C	748.462	-3.47565	1.77e-67	3.82e-64	1264.68	1169.62	1691.81	114.825	119.138	130.7	down
NAV2	1153.27	-2.64979	2.58e-67	5.02e-64	2029.84	1951.38	1997.57	288.704	301.401	350.728	down
ITGA6	524.127	-3.04665	4.32e-60	7.64e-57	882.63	903.561	1024.08	100.609	102.245	131.64	down
DLGAP5	412.625	-3.13384	6.22e-57	1.01e-53	716.475	694.515	814.991	94.0475	88.0199	67.7008	down
C4B	452.855	-4.49251	3.26e-56	4.89e-53	779.974	626.273	1198.32	37.1816	46.2327	29.1489	down
TOP2A	1738.79	-2.87733	7.62e-54	1.06e-50	2663.76	2753.01	3783.8	442.898	418.761	370.474	down
BIRC5	406.085	-2.75823	1.33e-53	1.72e-50	655.093	724.749	747.543	95.1411	104.913	109.073	down
MELTF	1513.84	-2.79774	1.48e-52	1.8e-49	2303.94	2490.41	3162.16	407.904	322.74	395.861	down
AURKB	523.085	-3.06258	6.66e-52	7.64e-49	878.397	815.451	1114.01	123.574	94.2435	112.835	down
KIFC1	534.755	-2.69303	1.72e-51	1.86e-48	849.822	898.378	1036.44	147.633	150.256	125.999	down
DEPP1	681.806	-3.52595	3.85e-51	3.94e-48	1435.07	1479.73	855.459	107.17	98.689	114.715	down
ITGB4	295.474	-3.42106	4.49e-51	4.38e-48	531.271	574.444	519.346	41.5559	65.7927	40.4324	down
CIT	489.237	-2.88023	7.95e-51	7.37e-48	782.091	826.68	980.237	130.135	97.7999	118.476	down
C4A	409.018	-3.3953	1.22e-49	1.08e-46	651.919	960.573	632.882	64.521	75.5726	68.6411	down
SERPINE1	8375.69	-2.12796	3.38e-49	2.86e-46	15024.8	13791.8	12178.8	3180.12	2928.66	3149.97	down
FUCA1	380.11	-3.39943	6.28e-49	5.1e-46	563.021	691.924	832.977	49.2109	71.1272	72.4022	down
CFB	1077.34	-2.60699	8.07e-49	6.29e-46	1972.69	1749.25	1842.44	347.757	311.181	240.714	down
NUP210	422.094	-2.78647	1.97e-48	1.48e-45	691.076	727.341	798.129	124.668	89.7981	101.551	down
TK1	954.161	-2.65523	4.83e-47	3.48e-44	1428.72	1501.33	2022.3	256.99	255.169	260.46	down
TNFSF10	359.205	-3.55078	2.07e-46	1.44e-43	644.51	751.528	593.538	57.9595	72.9054	34.7907	down
GPRC5A	892.396	-2.88481	7.45e-46	5.01e-43	1700.7	1845.99	1180.33	193.563	223.162	210.625	down
TMEM178B	281.137	-2.8228	1.64e-45	1.06e-42	444.49	510.521	526.091	71.0824	62.2363	72.4022	down
SEMA6B	256.623	-3.10547	1.77e-45	1.11e-42	429.674	418.091	535.084	47.0237	51.5672	58.2979	down
SEMA3B	2135.63	-2.69526	4.75e-45	2.89e-42	3255.36	3394.83	4476.27	639.742	585.91	461.682	down
PCOLCE2	304.34	-3.57613	1.11e-44	6.55e-42	534.446	584.809	568.807	50.3045	61.3472	26.3281	down
KIF20A	342.331	-3.06432	1.31e-44	7.5e-42	566.196	612.452	659.861	82.0182	82.6854	50.7756	down
KIF18B	507.366	-2.76246	1.44e-44	7.79e-42	790.557	792.991	1075.79	138.884	120.916	125.058	down
MAP3K9	506.861	-2.62916	8.75e-44	4.61e-41	745.05	850.868	1028.57	142.165	131.585	142.924	down
ANLN	578.13	-2.79494	1.35e-43	6.94e-41	916.496	911.335	1211.81	144.352	165.371	119.417	down
PIMREG	279.786	-2.8196	2.06e-43	1.03e-40	481.531	482.878	510.353	54.6788	69.349	79.9245	down
AQP3	303.185	-3.19252	3.34e-43	1.63e-40	573.604	539.891	530.587	42.6494	52.4563	79.9245	down
PLEKHS1	133.043	-4.24768	4.07e-43	1.93e-40	227.537	279.879	251.804	15.3101	12.4473	11.2835	down
HMGB2	990.465	-2.3057	5.42e-43	2.51e-40	1508.09	1547.97	1900.9	299.64	346.745	339.444	down
ARFGEF3	377.82	-2.87244	7.82e-43	3.54e-40	711.184	718.702	568.807	106.077	90.6872	71.4619	down
ARHGEF4	608.184	-2.72678	1.25e-42	5.54e-40	956.712	963.165	1257.9	181.534	160.036	129.76	down
GPRC5C	250.233	-2.76253	1.72e-42	7.46e-40	452.956	434.504	423.795	73.2696	60.4581	56.4173	down
MKI67	957.291	-2.78265	2.15e-42	9.12e-40	1358.87	1542.79	2125.72	263.552	235.609	217.207	down
DMBT1	1238.89	-4.14825	3.21e-42	1.33e-39	1602.28	1785.53	3660.15	147.633	149.367	88.3871	down
PODXL	1408.97	-2.6907	1.08e-41	4.38e-39	2213.98	2222.62	2903.61	298.546	362.749	452.279	down
CELSR1	505.846	-2.23847	1.83e-41	7.29e-39	825.481	862.961	822.86	167.317	161.814	194.64	down
KIF2C	384.121	-2.75478	8.69e-41	3.32e-38	611.703	601.222	799.253	112.638	92.4654	87.4468	down
CPE	3380.6	-2.67169	1.01e-40	3.77e-38	4971.94	5326.34	7282.08	1017.03	958.439	727.783	down
TPD52	304.322	-2.52188	1.79e-40	6.59e-38	553.496	493.244	512.601	89.6732	79.129	97.79	down
PTTG1	615.453	-2.35396	2.07e-40	7.46e-38	1000.1	912.199	1184.83	212.154	183.153	200.281	down
AURKA	536.92	-2.8734	2.34e-40	8.3e-38	790.557	862.097	1189.32	139.978	134.253	105.312	down
TROAP	267.718	-2.73943	2.93e-40	1.02e-37	448.723	427.593	524.966	65.6145	77.3508	62.059	down
ASPM	277.934	-2.90713	6.6e-40	2.26e-37	420.149	483.742	571.056	73.2696	65.7927	53.5964	down
ITPR3	3341.92	-1.96623	9.44e-40	3.17e-37	5230.16	5321.16	5461	1248.86	1248.28	1542.07	down
TPX2	786.434	-2.92534	1.8e-39	5.94e-37	1160.97	1215.4	1804.22	201.218	192.933	143.864	down
MET	987.054	-2.23579	6.13e-39	1.99e-36	1498.57	1467.64	1933.5	354.318	330.741	337.564	down
CPVL	158.228	-3.57735	7.4e-39	2.36e-36	268.811	272.105	337.238	19.6844	19.56	31.9698	down
FAM160A1	362.998	-2.82322	1.47e-38	4.63e-36	603.236	675.511	634.007	111.545	90.6872	62.9993	down
F11R	400.238	-2.32824	1.76e-38	5.44e-36	631.811	658.235	718.316	134.51	114.693	143.864	down
KRT8	2400.83	-1.94355	2.38e-38	7.26e-36	3688.21	4015.92	3762.45	1035.62	1050.9	851.901	down
KIF4A	299.425	-2.69863	3.68e-38	1.1e-35	450.84	512.248	598.035	84.2053	84.4635	66.7605	down
AC007786.2	180.095	-2.922	1.04e-37	3.06e-35	314.318	291.973	350.727	44.8366	37.3418	41.3727	down
ITGA3	6905.66	-2.14369	1.37e-37	3.99e-35	10152.4	10189.7	13551.3	2353.37	2471.67	2715.55	down
TGFA	138.226	-4.14379	1.59e-37	4.55e-35	255.053	233.233	299.017	5.46788	17.7818	18.8058	down
HHIPL2	165.761	-3.21991	1.81e-37	5.11e-35	263.519	281.607	355.224	33.9008	30.2291	30.0892	down
CD74	1847.13	-3.41974	3.7e-37	1.03e-34	2619.32	2741.78	4800.01	234.025	272.951	414.667	down
EFNA1	257.335	-2.91908	4.09e-37	1.12e-34	530.213	436.232	401.313	59.0531	71.1272	46.0741	down
WT1	133.641	-3.69571	4.16e-37	1.13e-34	203.195	267.786	275.411	15.3101	21.3382	18.8058	down
APOL1	560.513	-2.18192	4.91e-37	1.31e-34	875.222	886.284	1003.84	177.159	224.051	196.52	down
PTX3	2995.51	-3.07225	5.27e-37	1.39e-34	4390.93	4345.04	7372.01	573.034	505.003	787.021	down
PROS1	1026.74	-2.09418	6.23e-37	1.62e-34	1497.51	1606.71	1903.14	391.5	408.981	352.608	down
KIAA1217	1408.07	-2.23462	2.27e-36	5.79e-34	2060.53	2207.07	2722.63	511.793	530.787	415.607	down
GRIN2A	264.522	-2.87283	2.29e-36	5.79e-34	378.875	461.283	560.938	53.5852	67.5708	64.8799	down
SYNE2	1391.27	-2.49168	2.75e-36	6.88e-34	1918.71	2137.97	3053.12	421.027	397.423	419.369	down
NCAPG2	1797.02	-2.17117	9.21e-36	2.27e-33	2546.29	2747.83	3557.86	653.958	600.136	676.067	down
AC015712.2	209.982	-3.61312	1.02e-35	2.49e-33	360.883	300.611	505.856	31.7137	21.3382	39.4921	down
MGP	120.86	-4.14175	1.92e-35	4.61e-33	195.787	205.59	286.652	8.7486	13.3363	15.0446	down
CEP55	265.366	-2.79993	2.56e-35	6.07e-33	446.607	421.547	528.339	72.176	75.5726	47.9547	down
CTSV	120.029	-4.56075	3.42e-35	8.02e-33	205.312	205.59	281.031	8.7486	4.44545	15.0446	down
CDT1	858.491	-1.99083	7.69e-35	1.78e-32	1304.9	1329.43	1495.09	349.944	371.64	299.952	down
NFIB	426.681	-2.91495	1.18e-34	2.71e-32	611.703	676.375	979.113	108.264	108.469	76.1634	down
CDK1	572.855	-2.71197	1.4e-34	3.17e-32	835.006	832.727	1324.22	141.071	156.48	147.625	down
ACTR3C	194.407	-2.7932	1.51e-34	3.38e-32	304.793	317.888	400.189	44.8366	48.8999	49.8353	down
KIF11	313.236	-2.39077	3.02e-34	6.68e-32	461.423	527.797	594.662	99.5154	106.691	89.3274	down
RRAD	3423.91	-2.10111	3.48e-34	7.61e-32	5786.84	6071.83	4858.47	1408.53	1365.64	1052.18	down
PAEP	167.572	-2.91294	6e-34	1.3e-31	273.044	292.837	323.748	48.1173	32.8963	34.7907	down
GGH	955.274	-1.9355	6.64e-34	1.41e-31	1396.97	1489.23	1673.82	355.412	391.2	425.01	down
EZR	2018.28	-2.05504	6.67e-34	1.41e-31	3021.47	3127.91	3645.54	707.543	697.936	909.259	down
E2F1	1241.45	-2.14824	6.93e-34	1.45e-31	1853.1	1771.7	2474.2	443.992	437.432	468.264	down
CENPF	403.43	-2.79028	7.02e-34	1.46e-31	572.545	659.098	890.307	99.5154	118.249	80.8648	down
HES4	480.717	-2.10715	8.5e-34	1.74e-31	699.542	796.447	853.211	170.598	168.927	195.58	down
RACGAP1	417.794	-2.07684	1.16e-33	2.36e-31	634.986	677.239	721.688	150.913	173.373	148.566	down
IQGAP3	302.904	-2.34012	1.34e-33	2.7e-31	462.481	488.925	571.056	109.358	91.5763	94.0288	down
LAMA3	614.629	-2.46361	3.55e-33	7.06e-31	897.446	945.888	1289.37	181.534	159.147	214.386	down
CHRDL1	177.624	-2.65211	4.42e-33	8.7e-31	292.093	319.615	311.383	39.3687	51.5672	51.7159	down
EZH2	1594.72	-2.15703	6.04e-33	1.18e-30	2185.41	2547.42	3111.58	593.811	622.363	507.756	down
ASF1B	754.015	-2.15435	6.58e-33	1.27e-30	1078.42	1191.21	1437.76	271.207	242.722	302.773	down
MSLN	178.042	-2.93439	9.89e-33	1.89e-30	314.318	303.203	330.493	32.8073	32.8963	54.5367	down
FOXM1	409.702	-2.26679	1.21e-32	2.28e-30	630.752	606.405	805.998	129.042	144.033	141.984	down
CD24	658.983	-2.60177	1.28e-32	2.39e-30	1171.55	1121.24	1114.01	152.007	144.033	251.057	down
NOX5	249.649	-2.51286	1.76e-32	3.26e-30	376.758	396.496	505.856	73.2696	69.349	76.1634	down
CCNB2	205.561	-2.65506	2.5e-32	4.6e-30	353.475	330.845	383.327	65.6145	57.7908	42.313	down
LONRF2	120.321	-3.2661	2.89e-32	5.26e-30	200.02	203.863	251.804	25.1522	21.3382	19.7461	down
TTK	151.891	-2.95761	4.84e-32	8.74e-30	230.711	262.603	317.003	30.6201	34.6745	35.731	down
HEG1	1585.17	-2.10255	6.33e-32	1.13e-29	2531.48	2593.2	2619.21	488.828	547.679	730.604	down
MT1X	746.41	-2.13731	7.49e-32	1.32e-29	1336.64	1003.76	1321.97	286.517	241.832	287.728	down
HLA-DRA	373.503	-4.09538	7.52e-32	1.32e-29	478.356	547.665	1096.02	33.9008	24.8945	60.1785	down
WFDC3	128.635	-2.96301	9.29e-32	1.62e-29	216.953	222.867	246.183	32.8073	26.6727	26.3281	down
ANOS1	189.844	-3.11657	1.01e-31	1.74e-29	274.102	379.219	370.961	38.2751	26.6727	49.8353	down
MCM2	835.937	-1.95472	1.54e-31	2.64e-29	1238.22	1237.86	1526.56	306.201	348.523	358.25	down
PLK1	299.957	-2.08981	2.21e-31	3.74e-29	480.472	482.014	500.236	118.106	117.36	101.551	down
PYGL	1054.14	-2.13434	3.48e-31	5.85e-29	1904.96	1907.33	1357.94	416.652	361.86	376.115	down
FAM83D	291.658	-2.62664	4.02e-31	6.7e-29	440.257	463.874	607.028	94.0475	82.6854	62.059	down
HJURP	184.879	-2.42492	4.95e-31	8.17e-29	301.618	304.066	332.741	60.1467	53.3454	57.3576	down
BHLHE40	3675.14	-1.88276	5.94e-31	9.72e-29	5424.89	6269.64	5718.42	1733.32	1616.37	1288.2	down
CXADR	450.088	-2.01212	7e-31	1.14e-28	668.852	680.694	823.984	173.878	170.705	182.416	down
DSG2	559.911	-1.87112	1.33e-30	2.13e-28	851.939	877.646	919.534	209.966	258.725	241.654	down
SLC12A8	215.624	-2.95812	1.63e-30	2.6e-28	414.857	360.215	375.458	37.1816	36.4527	69.5813	down
CDCA5	392.8	-2.59	2.25e-30	3.57e-28	607.47	621.09	799.253	142.165	103.134	83.6857	down
EPHB6	101.39	-3.31122	2.82e-30	4.39e-28	175.679	201.271	177.612	15.3101	17.7818	20.6863	down
PTK2B	309.211	-2.80066	3.37e-30	5.22e-28	448.723	460.419	719.44	68.8953	68.4599	89.3274	down
MYBL2	948.777	-2.4992	3.98e-30	6.1e-28	1344.05	1445.18	2066.14	294.172	218.716	324.399	down
TFAP2A	480.649	-2.50065	4.28e-30	6.51e-28	682.61	731.66	1046.56	122.48	136.031	164.55	down
CDKN3	329.932	-2.45429	1.01e-29	1.53e-27	485.764	496.699	698.082	109.358	102.245	87.4468	down
ADAM19	1728.06	-2.02078	1.26e-29	1.89e-27	2894.48	2872.22	2585.49	602.56	581.465	832.155	down
PRR11	402.076	-2.40651	1.53e-29	2.27e-27	622.286	602.95	811.618	155.288	109.358	110.954	down
CCDC3	184.901	-2.48545	1.85e-29	2.73e-27	324.901	310.977	309.134	51.398	46.2327	66.7605	down
TNFRSF11A	176.809	-2.57307	1.9e-29	2.78e-27	313.26	276.424	322.624	44.8366	60.4581	43.2533	down
CDC20	303.11	-2.72798	1.95e-29	2.84e-27	441.315	530.388	613.772	88.5796	52.4563	92.1483	down
LMNB1	681.249	-2.00765	2.15e-29	3.11e-27	988.461	994.262	1303.99	277.768	273.84	249.176	down
CDH3	132.596	-3.27598	2.2e-29	3.15e-27	224.362	210.773	288.9	16.4036	22.2272	32.9101	down
ADM	4062.07	-2.21779	4.02e-29	5.71e-27	7696.03	7443.58	5002.36	1349.47	1258.06	1622.94	down
SULF2	146.897	-2.96985	4.39e-29	6.2e-27	271.986	254.828	257.425	38.2751	39.12	19.7461	down
TXNDC16	363.292	-2.27697	5.66e-29	7.94e-27	563.021	572.716	678.972	106.077	107.58	151.386	down
KCNK3	96.3117	-3.31297	6.24e-29	8.68e-27	179.913	191.769	155.129	16.4036	18.6709	15.9849	down
AC004817.3	160.989	-2.79753	6.68e-29	9.22e-27	270.927	270.377	306.886	29.5265	35.5636	52.6561	down
SDC4	9398.34	-2.18436	8.51e-29	1.17e-26	13444.8	13171.6	19797	3581.46	3553.69	2841.55	down
P4HA2	6674.01	-1.37753	9.52e-29	1.3e-26	9732.21	9782.82	9501.1	3688.63	3586.59	3752.69	down
CCNB1	479.459	-2.28205	9.62e-29	1.3e-26	682.61	703.153	1010.59	156.381	169.816	154.207	down
WDR62	441.407	-2.12251	1.3e-28	1.75e-26	658.268	641.822	863.328	147.633	166.26	171.132	down
LSR	402.5	-2.43084	2.24e-28	2.98e-26	601.12	671.192	772.274	160.756	114.693	94.9691	down
CKS2	466.072	-2.13773	3.37e-28	4.46e-26	629.694	793.855	864.452	172.785	147.589	188.058	down
WNT7B	465.181	-2.11916	3.66e-28	4.82e-26	736.583	663.418	879.066	150.913	162.703	198.401	down
CD109	2201.34	-1.79011	3.87e-28	5.06e-26	3491.36	3561.55	3234.11	1084.83	1032.23	803.947	down
E2F7	721.846	-1.6875	6.1e-28	7.92e-26	1035.03	1122.11	1161.22	342.289	359.192	311.235	down
CLSTN2	88.0752	-4.36423	9.06e-28	1.17e-25	124.881	159.808	220.329	8.7486	6.22363	8.4626	down
IGSF3	127.845	-2.95829	9.97e-28	1.28e-25	187.321	222.003	273.162	26.2458	32.0072	26.3281	down
NCAPH	185.651	-2.70976	1.08e-27	1.38e-25	281.51	276.424	412.554	44.8366	51.5672	47.0144	down
TCF19	739.821	-2.10446	1.1e-27	1.39e-25	1041.38	1098.79	1477.1	277.768	303.18	240.714	down
GTSE1	254.983	-2.4017	1.13e-27	1.42e-25	395.808	412.044	483.374	98.4218	79.129	61.1187	down
HMMR	152.917	-2.715	1.22e-27	1.52e-25	244.469	245.326	309.134	49.2109	36.4527	32.9101	down
RRM2	1178.35	-2.21178	2.46e-27	3.04e-25	1593.81	1682.73	2564.13	408.997	399.201	421.249	down
CD14	359.655	-2.78875	2.53e-27	3.1e-25	484.706	578.763	828.48	117.013	74.6836	74.2828	down
MMP15	243.232	-2.27784	2.61e-27	3.17e-25	341.834	399.951	473.257	86.3925	81.7963	76.1634	down
TMEM106C	651.314	-1.72805	2.98e-27	3.6e-25	932.371	962.301	1119.63	307.295	285.398	300.892	down
CD70	195.764	-2.657	3.81e-27	4.58e-25	273.044	318.751	426.043	56.8659	45.3436	54.5367	down
FANCA	691.441	-2.04435	4.61e-27	5.48e-25	935.545	1069.42	1348.95	261.365	240.943	292.43	down
CENPU	263.254	-2.07875	5.12e-27	6.05e-25	429.674	386.13	467.636	90.7668	108.469	96.8497	down
LY6E	4195.45	-1.89731	6.25e-27	7.33e-25	5646.08	6454.5	7831.78	1940	1797.74	1502.58	down
NOD2	91.8133	-3.29071	8.32e-27	9.7e-25	156.63	152.897	192.225	16.4036	19.56	13.164	down
CDKN2A	1335.87	-1.87313	1.08e-26	1.26e-24	1983.27	1953.97	2387.64	505.232	516.561	668.545	down
IL1RAP	934.208	-1.62783	1.19e-26	1.38e-24	1315.48	1481.46	1456.87	417.746	440.989	492.711	down
NEK2	141.253	-2.95259	1.66e-26	1.9e-24	192.612	265.194	295.645	34.9944	35.5636	23.5072	down
PMP22	407.814	-2.07235	1.96e-26	2.23e-24	674.143	702.29	609.276	143.258	128.918	188.998	down
LINC00511	226.717	-2.32057	1.97e-26	2.23e-24	363	412.044	363.092	83.1117	83.5745	55.477	down
CDC25C	127.708	-2.97866	2.58e-26	2.9e-24	200.02	219.412	263.045	33.9008	32.0072	17.8655	down
SYT12	456.077	-1.93952	3.81e-26	4.26e-24	697.426	682.422	800.377	205.592	197.378	153.267	down
XRCC2	300.504	-2.22399	6.36e-26	7.08e-24	439.198	459.555	593.538	95.1411	93.3544	122.237	down
ANXA1	1512.19	-2.63788	6.48e-26	7.17e-24	2337.81	2496.45	3018.28	295.265	324.518	600.844	down
SPC24	133.077	-2.50428	8.5e-26	9.36e-24	223.303	209.909	248.432	42.6494	34.6745	39.4921	down
RBL1	404.3	-1.79777	1.05e-25	1.15e-23	650.86	560.622	681.22	180.44	178.707	173.953	down
LRRC61	202.886	-2.21709	1.23e-25	1.34e-23	345.009	364.534	296.769	74.3631	76.4617	60.1785	down
MGAT5B	170.993	-2.81325	1.35e-25	1.46e-23	253.994	304.93	343.982	29.5265	57.7908	35.731	down
HLA-DRB1	216.048	-3.42829	1.43e-25	1.54e-23	279.394	320.479	590.166	42.6494	22.2272	41.3727	down
HMGN2	1643.95	-1.51122	1.86e-25	1.99e-23	2351.56	2304.68	2676.54	895.638	831.299	803.947	down
TENM2	187.157	-2.128	2.97e-25	3.16e-23	295.268	325.662	296.769	74.3631	62.2363	68.6411	down
NDC80	165.915	-2.65979	4.06e-25	4.3e-23	258.227	245.326	359.72	50.3045	47.1218	34.7907	down
COL17A1	180.14	-2.88914	4.34e-25	4.57e-23	277.277	272.969	406.933	27.3394	41.7872	54.5367	down
SLC37A2	342.698	-1.97966	4.95e-25	5.16e-23	607.47	488.061	553.07	122.48	127.14	157.968	down
CRYBG1	230.063	-2.18141	6.24e-25	6.47e-23	329.134	396.496	411.43	66.7081	84.4635	92.1483	down
RAD51AP1	156.789	-2.88585	6.28e-25	6.47e-23	258.227	222.867	350.727	47.0237	35.5636	26.3281	down
P2RY6	102.627	-2.76965	7.15e-25	7.33e-23	179.913	171.901	187.729	22.9651	22.2272	31.0295	down
SAA1	732.192	-2.44461	9.28e-25	9.41e-23	1494.33	1333.75	900.424	264.645	238.276	161.73	down
SHCBP1	225.625	-2.43403	9.59e-25	9.67e-23	315.376	365.398	466.512	84.2053	64.9036	57.3576	down
CENPI	265.678	-2.36032	1.29e-24	1.29e-22	373.583	418.955	548.573	72.176	77.3508	103.432	down
KIF22	338.733	-1.86364	1.37e-24	1.36e-22	561.962	488.925	550.821	152.007	124.473	154.207	down
SAA2	369.276	-2.50159	1.48e-24	1.46e-22	763.041	692.788	436.161	112.638	123.584	87.4468	down
LINC00996	341.195	-2.87867	1.57e-24	1.55e-22	492.114	440.551	877.942	66.7081	71.1272	98.7303	down
LIG1	445.019	-1.69365	1.85e-24	1.8e-22	724.942	678.103	646.372	201.218	226.718	192.759	down
SPARC	18502	-1.67458	2.51e-24	2.42e-22	25550.8	26747.5	32662.6	7926.23	8160.96	9964.24	down
ALDH1A3	1548.49	-3.1534	2.51e-24	2.42e-22	2534.65	1981.61	3871.49	242.774	190.265	470.144	down
KIF15	116.346	-2.73806	2.6e-24	2.49e-22	164.038	210.773	234.942	30.6201	26.6727	31.0295	down
ZNF385D	392.316	-2.20068	2.72e-24	2.6e-22	524.921	583.946	834.101	139.978	128.029	142.924	down
BUB1B	150.855	-2.82211	3.03e-24	2.88e-22	216.953	230.641	349.603	28.433	40.009	39.4921	down
MCM4	1399.74	-1.60506	3.09e-24	2.92e-22	1927.18	1977.3	2446.1	652.865	708.605	686.411	down
PRKCH	335.359	-2.02994	3.19e-24	3e-22	476.239	511.384	636.255	146.539	112.914	128.82	down
STRIP2	501.572	-2.20917	3.38e-24	3.15e-22	856.172	863.825	766.653	155.288	133.363	234.132	down
SKA1	149.96	-2.72682	3.73e-24	3.46e-22	240.236	247.054	297.893	44.8366	46.2327	23.5072	down
ABCA3	184.309	-2.38698	4.36e-24	4.02e-22	330.193	340.347	261.921	61.2402	44.4545	67.7008	down
GALNT10	788.825	-1.54395	5.92e-24	5.44e-22	1105.93	1127.29	1307.36	401.342	387.643	403.384	down
KNTC1	384.269	-1.75918	9.87e-24	8.94e-22	603.236	526.933	658.737	172.785	167.149	176.774	down
CDKN2C	208.304	-2.32571	1.11e-23	1e-21	346.067	363.67	337.238	77.6439	79.129	46.0741	down
CCNF	415.293	-1.81473	1.25e-23	1.12e-21	570.429	621.954	757.66	182.627	181.374	177.715	down
NCAM1	227.075	-2.13125	1.36e-23	1.22e-21	319.609	373.172	421.547	96.2346	72.9054	78.9842	down
ATAD2	1418.85	-2.00194	1.68e-23	1.49e-21	1847.81	2090.46	2909.24	531.478	504.114	629.993	down
PKMYT1	282.741	-2.21085	2.21e-23	1.95e-21	414.857	392.177	595.786	90.7668	102.245	100.611	down
GALNT16	148.309	-2.52406	3.1e-23	2.72e-21	206.37	247.918	308.01	38.2751	49.789	39.4921	down
HLA-DQB1	121.368	-3.37021	3.09e-23	2.72e-21	170.388	171.901	324.872	16.4036	24.8945	19.7461	down
DHRS3	486.032	-2.01322	3.18e-23	2.78e-21	771.508	764.485	812.742	227.464	202.713	137.282	down
SPAG5	582.055	-1.69755	4.5e-23	3.92e-21	797.965	858.642	1026.33	281.049	279.174	249.176	down
NUF2	83.8898	-3.2333	4.58e-23	3.96e-21	139.697	133.029	184.357	13.1229	12.4473	20.6863	down
DAPK1	113.972	-2.82193	5.42e-23	4.68e-21	176.738	172.765	252.928	24.0587	32.8963	24.4475	down
POLE	1338.94	-1.37928	6.88e-23	5.88e-21	1858.39	1871.04	2099.87	725.041	746.836	732.485	down
LRATD2	189.111	-2.90154	8.66e-23	7.37e-21	229.653	292.837	483.374	38.2751	44.4545	46.0741	down
CDCA8	144.385	-2.51505	1.46e-22	1.24e-20	252.936	209.909	278.783	39.3687	53.3454	31.9698	down
SMC4	1248.56	-1.7356	1.79e-22	1.5e-20	1620.27	1810.58	2360.66	567.566	552.125	580.158	down
PNMA2	212.017	-1.9748	2.52e-22	2.1e-20	317.493	333.436	368.713	80.9246	74.6836	96.8497	down
PBK	120.079	-2.39978	3.51e-22	2.92e-20	206.37	190.041	212.46	37.1816	30.2291	44.1936	down
TUBB2A	371.888	-1.98947	3.95e-22	3.27e-20	515.397	554.576	721.688	170.598	128.029	141.043	down
NCAPG	202.957	-2.56974	4.44e-22	3.66e-20	263.519	317.888	466.512	57.9595	65.7927	46.0741	down
PGF	664.39	-2.1927	4.55e-22	3.74e-20	1147.21	1103.1	1037.57	309.482	233.831	155.148	down
LINC02009	58.5732	-4.65634	4.88e-22	4e-20	97.3645	107.978	133.771	2.18715	3.55636	6.58202	down
SPAG9	3415.44	-1.25741	5.85e-22	4.77e-20	4566.6	4887.52	5057.44	2034.05	1931.99	2015.04	down
RECQL4	1127.24	-1.43957	6.84e-22	5.55e-20	1533.49	1591.17	1841.32	589.437	624.141	583.919	down
CHAF1A	613.259	-1.84206	6.92e-22	5.59e-20	859.347	859.506	1173.59	289.797	230.274	267.042	down
MCM10	167.863	-2.20548	7.16e-22	5.76e-20	289.977	229.777	312.507	64.521	58.6799	51.7159	down
SAPCD2	129.111	-2.25018	7.53e-22	6.04e-20	232.828	192.633	218.08	47.0237	41.7872	42.313	down
NKX2-1	69.2878	-3.53868	7.8e-22	6.23e-20	128.055	136.484	119.157	17.4972	8.8909	5.64173	down
TMEM255B	434.819	-1.62509	1.11e-21	8.82e-20	706.951	617.635	655.365	235.119	198.267	195.58	down
GOLGA7B	71.4304	-3.18945	1.19e-21	9.44e-20	133.347	108.842	146.136	10.9358	13.3363	15.9849	down
CDKN2D	341.619	-1.75521	1.28e-21	1.01e-19	531.271	505.338	553.07	169.504	163.593	126.939	down
SLFN13	325.723	-1.67563	1.37e-21	1.08e-19	464.598	486.333	545.201	162.943	146.7	148.566	down
CENPK	299.825	-2.13034	1.91e-21	1.5e-19	432.849	429.321	610.4	117.013	87.1308	122.237	down
KIF20B	190.678	-2.22251	2.46e-21	1.91e-19	280.452	290.245	377.706	50.3045	72.0163	73.3425	down
PCNA	1806.56	-1.43172	2.72e-21	2.1e-19	2525.13	2498.18	2924.97	877.048	964.663	1049.36	down
PPP1R3B	363.662	-1.87135	2.9e-21	2.23e-19	621.228	624.545	476.629	172.785	130.696	156.088	down
HMGB3	290.271	-1.70874	3.16e-21	2.42e-19	409.566	463.01	468.76	121.387	136.92	141.984	down
ORC6	310.512	-1.75731	3.52e-21	2.69e-19	442.373	454.372	549.697	129.042	149.367	138.222	down
PLEKHA2	556.36	-1.57857	3.59e-21	2.73e-19	873.105	891.467	752.04	290.891	288.065	242.594	down
MCM5	680.275	-1.85148	4.42e-21	3.33e-19	930.254	944.161	1339.96	289.797	258.725	318.758	down
ADGRG1	721.332	-1.46095	4.77e-21	3.59e-19	1028.68	995.126	1160.1	366.348	373.418	404.324	down
NDRG1	28156.3	-2.09336	6e-21	4.49e-19	54525.2	53247	29910.7	11021.1	11184.8	9049.34	down
C6orf141	71.6974	-4.2366	7.64e-21	5.7e-19	109.006	116.616	184.357	4.3743	2.66727	13.164	down
KNL1	135.406	-2.42889	7.8e-21	5.8e-19	215.895	199.544	273.162	51.398	32.0072	40.4324	down
LIPA	436.824	-1.83248	8.38e-21	6.21e-19	640.277	748.936	668.854	195.75	221.383	145.745	down
TRAIP	101.936	-2.74337	8.88e-21	6.55e-19	196.846	162.399	176.488	15.3101	25.7836	34.7907	down
RASEF	196.538	-2.0691	1.01e-20	7.4e-19	263.519	310.113	384.451	72.176	74.6836	74.2828	down
RELT	635.167	-1.43434	1.09e-20	7.92e-19	852.997	974.394	967.872	348.851	322.74	344.146	down
SLIT3	139.592	-2.21149	1.13e-20	8.19e-19	205.312	260.011	227.073	52.4916	40.009	52.6561	down
KCNB1	61.9768	-3.47696	1.34e-20	9.69e-19	100.539	110.57	131.523	12.0293	11.5582	5.64173	down
SGO1	64.6019	-3.27108	1.52e-20	1.09e-18	105.831	107.978	139.392	9.84218	14.2254	10.3432	down
IFITM1	865.298	-2.30585	1.89e-20	1.35e-18	1023.39	1262.91	2058.27	281.049	324.518	241.654	down
BUB1	173.528	-2.46362	2.48e-20	1.77e-18	255.053	273.832	357.472	62.3338	59.569	32.9101	down
SHMT1	264.457	-1.71663	2.5e-20	1.78e-18	397.924	414.636	411.43	107.17	117.36	138.222	down
CDK18	159.311	-2.601	2.52e-20	1.78e-18	321.726	285.062	218.08	55.7723	48.8999	26.3281	down
MARCHF3	338.239	-1.66175	2.7e-20	1.9e-18	546.088	506.201	497.987	182.627	157.369	139.163	down
ACBD7	89.0647	-2.83868	3.61e-20	2.54e-18	150.28	166.718	155.129	10.9358	23.1163	28.2087	down
BRIP1	244.543	-2.01413	3.81e-20	2.67e-18	361.942	358.487	463.14	85.2989	81.7963	116.596	down
DAAM1	639.994	-1.42622	4.69e-20	3.27e-18	882.63	943.297	986.982	374.003	334.298	318.758	down
PAQR4	242.55	-1.78784	4.89e-20	3.4e-18	358.767	347.258	429.416	108.264	113.804	97.79	down
HLA-DPA1	404.353	-2.80024	6.08e-20	4.2e-18	500.58	566.669	1066.79	76.5503	78.2399	137.282	down
ECT2	617.815	-1.76548	6.23e-20	4.29e-18	784.207	927.748	1170.21	246.054	287.176	291.489	down
DIAPH3	167.518	-2.5264	6.53e-20	4.48e-18	205.312	291.973	364.217	47.0237	37.3418	59.2382	down
TSPAN18	352.27	-2.19172	6.7e-20	4.58e-18	465.656	480.287	799.253	114.825	119.138	134.461	down
CA11	180.174	-1.85443	7.03e-20	4.79e-18	301.618	279.879	270.914	68.8953	83.5745	76.1634	down
CELSR3	1154.28	-1.38159	7.25e-20	4.92e-18	1703.88	1695.69	1631.11	683.485	661.483	550.069	down
ENPP2	324.004	-2.89378	7.36e-20	4.98e-18	441.315	525.206	756.536	87.486	98.689	34.7907	down
MELK	472.808	-2.19487	9.55e-20	6.44e-18	599.003	712.656	1031.95	126.855	168.927	197.461	down
SERPINB9P1	70.0975	-2.89619	1.28e-19	8.6e-18	115.356	120.072	137.143	18.5908	11.5582	17.8655	down
ADGRG6	163.672	-2.4144	1.36e-19	9.13e-18	216.953	256.556	358.596	53.5852	57.7908	38.5518	down
CHD7	227.193	-1.88154	1.4e-19	9.32e-18	319.609	370.581	388.947	83.1117	87.1308	113.775	down
CDC45	191.125	-2.05154	1.58e-19	1.04e-17	282.569	274.696	373.21	60.1467	80.9072	75.2231	down
CENPE	135.172	-2.53223	1.58e-19	1.04e-17	159.805	257.42	278.783	32.8073	41.7872	40.4324	down
MCM8	336.671	-1.60366	1.66e-19	1.1e-17	519.63	483.742	526.091	155.288	186.709	148.566	down
TMUB1	1459.69	-1.30794	1.77e-19	1.17e-17	2062.64	1996.3	2210.03	791.749	911.317	786.081	down
SLCO4A1	1758.11	-1.3912	2.02e-19	1.33e-17	2320.87	2554.33	2804.69	871.58	1060.68	936.527	down
POLQ	149.992	-2.2328	2.03e-19	1.33e-17	234.945	242.735	269.79	42.6494	68.4599	41.3727	down
CCNA2	300.723	-1.84023	3.23e-19	2.11e-17	383.108	498.427	537.332	145.446	126.251	113.775	down
AL161431.1	58.1333	-4.06665	3.29e-19	2.14e-17	96.3062	129.574	104.544	4.3743	1.77818	12.2237	down
RTN4RL2	231.474	-1.77773	4.3e-19	2.78e-17	398.983	378.355	304.638	99.5154	105.802	101.551	down
BHLHE41	161.45	-1.88457	4.56e-19	2.92e-17	264.577	272.105	230.446	65.6145	72.0163	63.9396	down
ITGA7	917.999	-1.45604	4.98e-19	3.18e-17	1255.15	1232.68	1572.65	456.021	498.779	492.711	down
ACAT2	458.065	-1.92159	5.36e-19	3.41e-17	615.936	621.09	952.134	170.598	207.158	181.476	down
ZWINT	408.193	-2.29714	5.58e-19	3.54e-17	540.796	628.001	879.066	148.726	88.0199	164.55	down
TNNT1	410.456	-2.49452	5.59e-19	3.54e-17	736.583	714.383	653.117	169.504	128.029	61.1187	down
USP43	54.0905	-4.04035	6.5e-19	4.1e-17	99.4811	78.6081	129.274	5.46788	8.8909	2.82087	down
SPTLC3	80.2784	-2.60868	7.64e-19	4.79e-17	121.706	151.169	143.888	16.4036	23.1163	25.3878	down
CEP250	1755.48	-1.2611	8.9e-19	5.54e-17	2728.32	2465.36	2271.86	1019.21	1009.12	1039.02	down
MTHFD1	811.287	-1.29453	9.06e-19	5.62e-17	1122.87	1111.74	1242.16	450.553	455.214	485.189	down
DSN1	491.496	-1.44698	9.1e-19	5.63e-17	757.75	739.434	673.351	234.025	261.392	283.027	down
STAC	83.2975	-2.57365	9.4e-19	5.79e-17	158.746	147.714	123.654	28.433	18.6709	22.5669	down
KRT7	234.924	-2.34818	9.71e-19	5.97e-17	341.834	328.253	515.973	67.8017	56.0127	99.6706	down
CCNE2	193.821	-1.92961	1.16e-18	7.13e-17	256.111	301.475	369.837	76.5503	80.9072	78.0439	down
TCN2	220.42	-2.37088	1.21e-18	7.39e-17	329.134	327.39	458.643	88.5796	76.4617	42.313	down
SH3RF2	143.367	-2.61094	1.25e-18	7.63e-17	186.262	210.773	347.355	30.6201	39.12	46.0741	down
SIRPB1	507.629	-2.05117	1.31e-18	7.93e-17	663.56	728.204	1079.16	149.82	195.6	229.43	down
CDC7	175.531	-1.88404	1.58e-18	9.57e-17	255.053	269.513	310.259	61.2402	80.0181	77.1036	down
DTL	182.334	-1.80684	1.63e-18	9.82e-17	288.918	253.101	314.755	76.5503	83.5745	77.1036	down
MAST1	136.997	-2.07433	1.86e-18	1.12e-16	208.487	224.594	234.942	64.521	47.1218	42.313	down
CENPN	514.265	-1.7695	1.91e-18	1.15e-16	684.726	692.788	1024.08	232.932	216.938	234.132	down
GRAMD1B	1785.73	-1.56749	2.34e-18	1.4e-16	2394.95	2518.91	3147.55	947.036	975.332	730.604	down
SHOX2	363.516	-2.05119	2.55e-18	1.52e-16	674.143	645.277	448.526	172.785	104.024	136.342	down
CHAF1B	252.413	-1.92138	2.61e-18	1.55e-16	395.808	361.943	448.526	98.4218	80.0181	129.76	down
NFE2	51.7354	-3.29089	2.93e-18	1.73e-16	89.9563	98.476	94.4265	12.0293	8.00181	7.52231	down
IRX3	150.279	-2.38088	3e-18	1.77e-16	197.904	239.28	323.748	61.2402	40.009	39.4921	down
SCNN1A	67.7302	-3.11918	3e-18	1.77e-16	111.122	119.208	136.019	17.4972	16.8927	5.64173	down
PLK4	125.292	-2.15177	3.11e-18	1.82e-16	174.621	196.952	246.183	47.0237	40.8981	46.0741	down
CYP27C1	100.657	-2.32491	3.28e-18	1.92e-16	147.105	160.671	198.97	33.9008	27.5618	35.731	down
KCNC4	305.17	-1.9165	3.49e-18	2.04e-16	480.472	423.274	553.07	144.352	90.6872	139.163	down
FAM83H	244.168	-1.64616	4.05e-18	2.36e-16	363	359.351	394.568	133.416	109.358	105.312	down
ALDH1A1	159.862	-3.25979	5.3e-18	3.07e-16	262.461	243.599	367.589	18.5908	13.3363	53.5964	down
SMC2	548.451	-1.39448	5.36e-18	3.1e-16	763.041	793.855	844.218	296.359	328.074	265.161	down
GMNN	375.33	-1.60092	5.42e-18	3.13e-16	498.464	566.669	639.627	183.721	202.713	160.789	down
E2F8	163.902	-2.23625	5.91e-18	3.39e-16	240.236	218.548	358.596	50.3045	64.0145	51.7159	down
SERPINB3	101.383	-3.62578	6.89e-18	3.93e-16	155.571	105.387	304.638	13.1229	8.8909	20.6863	down
PRPS2	687.312	-1.29003	7.68e-18	4.37e-16	909.088	1023.63	1010.59	393.687	410.76	376.115	down
TCN1	49.955	-3.90053	1.09e-17	6.19e-16	80.4315	76.8804	124.778	6.56145	3.55636	7.52231	down
STMN1	1505.31	-1.24693	1.32e-17	7.46e-16	1991.74	2068	2330.31	861.737	945.103	834.976	down
CLSPN	295.773	-1.77953	1.49e-17	8.32e-16	387.341	418.955	577.8	129.042	128.918	132.581	down
PLEKHH1	91.3261	-2.27522	1.51e-17	8.41e-16	166.155	139.076	151.757	36.088	26.6727	28.2087	down
PAPLN	532.283	-1.38657	1.59e-17	8.88e-16	728.117	723.021	873.445	282.142	289.843	297.131	down
TBX18	202.258	-1.87874	1.62e-17	8.99e-16	310.085	265.194	385.575	89.6732	75.5726	87.4468	down
ASS1	944.298	-1.62137	1.7e-17	9.39e-16	1476.34	1549.7	1278.13	500.858	515.672	345.086	down
OTUD1	840.196	-1.45953	1.76e-17	9.71e-16	1069.95	1351.02	1299.49	398.061	420.54	502.114	down
ACOT7	1058.36	-1.51198	2.17e-17	1.2e-15	1371.57	1438.27	1923.38	497.577	547.679	571.695	down
LHX1	77.8462	-2.35956	2.26e-17	1.24e-15	138.639	134.757	120.281	24.0587	24.8945	24.4475	down
CLMN	142.776	-2.00093	2.9e-17	1.58e-15	215.895	243.599	231.57	42.6494	69.349	53.5964	down
WDHD1	386.997	-1.40964	3.26e-17	1.76e-15	537.621	537.299	622.765	208.873	199.156	216.266	down
AL109615.2	404.027	-1.41215	3.35e-17	1.81e-15	609.586	575.307	587.917	224.183	191.154	236.012	down
CCRL2	56.8741	-3.00611	4.17e-17	2.24e-15	104.773	118.344	82.0611	13.1229	9.77999	13.164	down
PIP4K2A	587.98	-1.28348	4.62e-17	2.47e-15	783.149	900.969	830.728	348.851	336.965	327.22	down
GABRE	1118.26	-1.54365	5.04e-17	2.69e-15	1813.94	1920.28	1294.99	580.689	579.687	519.979	down
CTSL	4700.63	-1.46471	5.87e-17	3.13e-15	6446.16	6622.08	7771.08	2180.59	2187.16	2996.7	down
DSE	3195.4	-1.10631	5.95e-17	3.16e-15	4353.88	4418.46	4386.34	2066.86	2098.25	1848.61	down
HCFC1R1	569.968	-1.43696	6.3e-17	3.33e-15	837.123	944.161	731.805	330.26	276.507	299.952	down
VLDLR	705.189	-1.39485	6.57e-17	3.46e-15	1153.56	1027.95	902.672	419.933	372.529	354.489	down
LINC01615	62.6576	-3.30898	6.6e-17	3.47e-15	104.773	93.2931	145.012	17.4972	10.6691	4.70144	down
LINC01060	97.7464	-2.79415	7.2e-17	3.77e-15	126.997	136.484	252.928	20.7779	25.7836	23.5072	down
CHTF18	601.102	-1.55824	7.42e-17	3.88e-15	833.948	811.995	1065.67	259.177	290.732	345.086	down
ZYX	6293.11	-1.04147	8.07e-17	4.2e-15	8319.37	8617.52	8598.43	4001.39	3967.12	4254.8	down
CAPG	469.077	-1.55487	8.8e-17	4.56e-15	644.51	647.005	822.86	228.557	204.491	267.042	down
CRNDE	172.329	-2.27809	9.42e-17	4.87e-15	239.178	273.832	350.727	50.3045	40.009	79.9245	down
GOLM1	991.204	-1.27731	1.04e-16	5.33e-15	1341.94	1395.08	1498.46	606.934	604.581	500.233	down
SETBP1	148.641	-1.94523	1.09e-16	5.62e-15	204.254	237.552	272.038	51.398	71.1272	55.477	down
TIAM1	110.496	-2.16871	1.11e-16	5.69e-15	155.571	167.582	223.701	33.9008	41.7872	40.4324	down
NUB1	1832.78	-1.3178	1.22e-16	6.24e-15	2321.93	2558.65	3016.03	1022.49	1118.48	959.094	down
MEGF6	324.196	-1.54868	1.28e-16	6.5e-15	494.23	536.435	428.292	181.534	162.703	141.984	down
ERBB3	62.4479	-2.86238	1.3e-16	6.57e-15	104.773	102.795	123.654	20.7779	14.2254	8.4626	down
CD47	2103.63	-1.09685	1.32e-16	6.66e-15	2825.69	2858.4	2965.44	1407.43	1262.51	1302.3	down
PER3	191.921	-1.70103	1.38e-16	6.98e-15	275.16	295.428	317.003	74.3631	88.0199	101.551	down
KCNN4	203.512	-1.93369	1.57e-16	7.92e-15	266.694	293.7	414.802	86.3925	88.0199	71.4619	down
PRR5L	239.26	-1.5931	1.66e-16	8.35e-15	320.668	390.449	374.334	125.761	120.916	103.432	down
GINS1	350.083	-1.80129	1.79e-16	8.96e-15	512.222	442.278	690.213	146.539	132.474	176.774	down
DEPDC1	143.92	-2.27842	1.82e-16	9.09e-15	195.787	223.731	302.39	34.9944	42.6763	63.9396	down
HELLS	373.711	-1.47096	2.09e-16	1.04e-14	510.105	553.712	595.786	183.721	224.051	174.894	down
TMEM44	862.706	-1.30312	3.31e-16	1.64e-14	1183.19	1162.71	1361.32	492.109	539.678	437.234	down
BRCA1	378.057	-1.7779	3.71e-16	1.83e-14	568.312	486.333	714.944	170.598	130.696	197.461	down
IGFBP6	1272.12	-1.31751	3.84e-16	1.89e-14	1910.25	1947.06	1624.36	781.906	749.503	619.65	down
S100A9	106.516	-2.12359	3.87e-16	1.9e-14	179.913	181.403	161.874	50.3045	36.4527	29.1489	down
DUSP4	669.82	-1.44658	4.49e-16	2.19e-14	928.137	862.961	1170.21	319.324	356.525	381.757	down
TUBA1B	2111.25	-1.45946	5.47e-16	2.66e-14	2741.02	3052.76	3560.1	979.844	996.67	1337.09	down
BACE2	1003.56	-1.47928	6.46e-16	3.12e-14	1612.86	1689.64	1160.1	551.162	529.009	478.607	down
L2HGDH	214.375	-1.58035	6.51e-16	3.14e-14	302.676	304.066	364.217	112.638	105.802	96.8497	down
WDR76	197.273	-1.70201	6.99e-16	3.35e-14	281.51	270.377	360.844	84.2053	88.909	97.79	down
MASTL	373.704	-1.67945	8.03e-16	3.81e-14	513.28	490.653	718.316	173.878	194.711	151.386	down
CDCA2	187.121	-2.2547	8.17e-16	3.87e-14	359.825	368.853	206.839	65.6145	76.4617	45.1338	down
ZNF185	462.357	-1.56012	8.57e-16	4.05e-14	583.128	659.962	844.218	213.247	217.827	255.758	down
IGSF10	41.8407	-3.69708	8.76e-16	4.13e-14	71.965	74.2889	87.6818	9.84218	4.44545	2.82087	down
DDX12P	144.864	-1.77298	9.78e-16	4.6e-14	222.245	201.271	254.052	69.9888	59.569	62.059	down
FAM111B	284.143	-1.75954	9.82e-16	4.61e-14	406.391	396.496	523.842	130.135	151.145	96.8497	down
PRELID2	125.676	-1.85177	1.04e-15	4.87e-14	197.904	202.135	194.474	64.521	48.0109	47.0144	down
FUT8	1190.17	-1.40212	1.09e-15	5.11e-14	1579	1574.75	2063.89	571.94	632.143	719.321	down
SERPINB1	568.964	-1.20435	1.12e-15	5.22e-14	776.799	801.63	817.239	316.043	348.523	353.548	down
MT1F	154.679	-2.23245	1.14e-15	5.28e-14	236.003	180.539	355.224	51.398	56.0127	48.895	down
ERCC6L	114.519	-1.83438	1.33e-15	6.15e-14	173.563	183.995	183.232	49.2109	44.4545	52.6561	down
PKP3	71.5733	-2.25579	1.49e-15	6.9e-14	120.647	122.663	114.661	24.0587	25.7836	21.6266	down
CTSA	3357.78	-1.29674	1.63e-15	7.5e-14	4350.71	4645.65	5417.16	2028.58	2076.91	1627.64	down
ENPP1	217.069	-1.68696	1.67e-15	7.67e-14	314.318	354.168	333.865	75.4567	116.471	108.133	down
CHST15	178.256	-1.72068	1.9e-15	8.72e-14	225.42	309.249	292.273	78.7374	77.3508	86.5065	down
CASP2	1022.07	-1.23433	1.97e-15	9.01e-14	1404.38	1410.63	1516.44	578.501	683.71	538.785	down
UHRF1	526.409	-1.70872	2.04e-15	9.29e-14	700.601	730.796	1007.22	189.189	239.165	291.489	down
FEN1	835.437	-1.40713	2.12e-15	9.63e-14	1067.83	1116.06	1482.72	422.12	448.101	475.786	down
RASSF7	373.48	-1.76832	2.14e-15	9.7e-14	527.038	518.295	700.33	194.656	120.027	180.535	down
PDZK1IP1	59.8346	-2.76166	2.21e-15	9.99e-14	104.773	108.842	102.295	7.65503	21.3382	14.1043	down
WEE1	790.414	-1.26679	2.27e-15	1.03e-13	1068.89	1234.41	1069.04	410.091	505.892	454.159	down
ATAD5	265.624	-1.65976	2.3e-15	1.04e-13	354.534	416.364	449.65	106.077	112.914	154.207	down
KIAA1671	180.892	-2.00237	2.36e-15	1.06e-13	259.286	253.965	363.092	54.6788	63.1254	91.208	down
KIAA1522	851.975	-1.23669	2.55e-15	1.14e-13	1104.87	1227.5	1279.25	503.045	448.99	548.188	down
WWC1	428.453	-1.63025	2.99e-15	1.34e-13	579.954	573.58	804.874	205.592	170.705	236.012	down
PLP2	1540.8	-1.07112	4.84e-15	2.13e-13	2010.79	2175.11	2113.36	1005	917.541	1023.03	down
CIP2A	155.27	-2.14762	4.99e-15	2.19e-13	214.837	194.361	357.472	59.0531	55.1236	50.7756	down
RRAGD	74.8879	-2.71471	5.03e-15	2.2e-13	140.755	167.582	84.3094	22.9651	18.6709	15.0446	down
TMEM233	92.5087	-2.25508	5.13e-15	2.24e-13	166.155	133.029	164.122	21.8715	27.5618	42.313	down
CDCA7L	219.628	-1.42999	5.84e-15	2.54e-13	313.26	310.977	343.982	119.2	114.693	115.655	down
FKBP5	238.336	-1.41485	6.12e-15	2.65e-13	322.784	359.351	365.341	132.323	128.918	121.297	down
ZNF775	280.153	-1.35418	6.17e-15	2.67e-13	407.449	380.083	429.416	160.756	155.591	147.625	down
CENPA	90.9739	-2.07077	6.28e-15	2.71e-13	159.805	152.897	131.523	38.2751	26.6727	36.6712	down
GRB7	64.497	-2.77706	6.32e-15	2.72e-13	81.4898	114.889	143.888	18.5908	17.7818	10.3432	down
SLC29A1	619.582	-1.53902	6.86e-15	2.94e-13	793.732	802.493	1191.57	308.388	297.845	323.459	down
RMI2	140.94	-1.81337	6.83e-15	2.94e-13	229.653	206.454	228.197	56.8659	75.5726	48.895	down
CALHM2	275.87	-1.37364	7.52e-15	3.22e-13	363	412.908	427.168	149.82	154.702	147.625	down
ADAM22	131.139	-1.84404	7.74e-15	3.3e-13	173.563	236.688	210.211	53.5852	49.789	62.9993	down
TSTD1	49.4915	-2.9932	7.8e-15	3.33e-13	103.714	74.2889	87.6818	10.9358	6.22363	14.1043	down
ESYT2	4192.31	-1.22767	8.33e-15	3.53e-13	6304.35	6368.98	5070.93	2571	2647.71	2190.87	down
MCM6	368.218	-1.46462	8.33e-15	3.53e-13	568.312	459.555	607.028	170.598	188.487	215.326	down
TINAGL1	128.007	-1.94267	9.59e-15	4.06e-13	160.863	209.046	245.059	49.2109	57.7908	46.0741	down
CDON	212.531	-2.15952	9.66e-15	4.07e-13	394.749	396.496	259.673	83.1117	96.0217	45.1338	down
MYH15	106.868	-2.18367	9.66e-15	4.07e-13	155.571	187.45	186.605	48.1173	40.8981	22.5669	down
MLF1	222.501	-1.43512	9.76e-15	4.11e-13	316.435	329.117	336.113	127.948	119.138	106.253	down
MRE11	488.801	-1.27423	1.01e-14	4.24e-13	783.149	683.286	622.765	283.236	278.285	282.087	down
PTGER2	572.298	-1.54285	1.24e-14	5.17e-13	710.126	780.898	1085.9	309.482	291.621	255.758	down
ISM2	265.917	-2.70723	1.31e-14	5.45e-13	541.854	549.393	303.514	86.3925	88.0199	26.3281	down
SIRLNT	42.8462	-3.36948	1.43e-14	5.93e-13	64.5569	82.9272	88.8059	5.46788	11.5582	3.76115	down
C1QL4	54.9254	-2.72884	1.44e-14	5.96e-13	87.8397	95.0207	105.668	14.2165	8.00181	18.8058	down
MMS22L	222.305	-1.62013	1.98e-14	8.13e-13	297.385	315.296	402.437	99.5154	96.0217	123.178	down
VAMP8	76.716	-2.42472	1.99e-14	8.18e-13	116.414	138.212	136.019	32.8073	13.3363	23.5072	down
GINS3	149.111	-1.87955	2.05e-14	8.36e-13	202.137	235.824	272.038	51.398	53.3454	79.9245	down
SEMA5B	49.8156	-2.94419	2.06e-14	8.38e-13	94.1895	101.068	70.8199	16.4036	8.8909	7.52231	down
TPK1	47.7449	-2.75911	2.09e-14	8.5e-13	71.965	86.3825	93.3024	12.0293	12.4473	10.3432	down
ADORA2B	303.126	-1.53233	2.38e-14	9.64e-13	373.583	494.108	494.615	150.913	131.585	173.953	down
PITPNM3	387.342	-1.48796	2.46e-14	9.92e-13	553.496	524.342	648.62	229.651	158.258	209.684	down
NPC2	1218.96	-1.33636	2.54e-14	1.02e-12	1647.79	1662	1969.47	574.127	651.703	808.648	down
DCBLD2	3420.79	-1.18351	2.63e-14	1.06e-12	4724.29	4858.15	4764.04	1836.11	1912.43	2429.71	down
TACC3	645.463	-1.16912	2.86e-14	1.15e-12	851.939	859.506	990.354	401.342	367.194	402.443	down
CIITA	297.809	-1.4951	2.94e-14	1.17e-12	450.84	423.274	455.271	172.785	167.149	117.536	down
ELF4	814.325	-1.18958	3.19e-14	1.27e-12	1079.48	1091.01	1250.03	437.43	501.447	526.561	down
ARSI	285.748	-1.84566	3.28e-14	1.3e-12	411.682	450.053	491.243	122.48	78.2399	160.789	down
ARHGAP11A	253.15	-2.1004	3.41e-14	1.35e-12	333.367	368.853	540.704	88.5796	60.4581	126.939	down
DHCR24	668.058	-1.4344	3.55e-14	1.4e-12	841.356	1043.5	1064.55	298.546	331.631	428.771	down
NEDD4L	1401.76	-1.19022	3.61e-14	1.42e-12	1921.89	1960.02	2011.06	892.358	923.764	701.455	down
HASPIN	96.4798	-2.11028	3.98e-14	1.56e-12	150.28	145.986	177.612	45.9302	35.5636	23.5072	down
AMOT	154.363	-1.81304	4.23e-14	1.66e-12	198.962	230.641	297.893	65.6145	56.9018	76.1634	down
CCDC34	158.725	-1.81109	4.35e-14	1.7e-12	250.819	279.879	216.956	72.176	82.6854	49.8353	down
CYP24A1	144.229	-2.25043	5.11e-14	2e-12	219.07	225.458	277.659	30.6201	37.3418	75.2231	down
TNFRSF9	892.155	-2.23632	5.81e-14	2.25e-12	1133.45	1085.83	2238.13	375.096	335.187	185.237	down
TIMELESS	468.821	-1.32005	6.03e-14	2.33e-12	680.493	588.265	755.412	270.113	284.509	234.132	down
S100A6	7508	-1.02982	6.5e-14	2.51e-12	10356.6	10095.5	9963.12	4551.46	4645.49	5435.81	down
NOMO3	136.286	-1.68284	6.54e-14	2.51e-12	195.787	202.135	231.57	53.5852	62.2363	72.4022	down
EXO1	100.409	-2.16553	6.75e-14	2.58e-12	162.98	130.438	204.591	24.0587	40.8981	39.4921	down
PLEKHA7	53.8883	-2.5959	6.73e-14	2.58e-12	74.0817	92.4293	113.537	13.1229	15.1145	15.0446	down
NEMP1	916.807	-1.23017	6.99e-14	2.67e-12	1196.95	1203.31	1484.97	497.577	521.896	596.143	down
CCSAP	268.783	-1.60404	8.99e-14	3.4e-12	437.082	482.014	304.638	132.323	131.585	125.058	down
AIG1	317.525	-1.37004	9.05e-14	3.41e-12	396.866	460.419	527.215	182.627	171.594	166.431	down
TUBA1C	1860.94	-1.29551	9.3e-14	3.49e-12	2460.57	2543.96	2990.17	1019.21	892.646	1259.05	down
MCM3	1264.91	-1.39694	9.39e-14	3.52e-12	1589.58	1723.33	2232.51	651.771	593.023	799.245	down
NEIL3	63.4265	-2.44255	9.44e-14	3.53e-12	94.1895	89.8378	140.516	18.5908	19.56	17.8655	down
ESPL1	589.894	-1.28715	9.62e-14	3.59e-12	844.531	803.357	881.314	386.032	346.745	277.385	down
SLC41A2	345.628	-1.40201	1.11e-13	4.13e-12	543.971	520.886	451.898	195.75	208.936	152.327	down
ENO1	38256.3	-1.19847	1.16e-13	4.29e-12	52867.8	54408	53659	24942.3	25292.8	18367.6	down
ILDR2	66.9706	-3.04442	1.2e-13	4.46e-12	88.898	112.297	159.626	22.9651	13.3363	4.70144	down
CENPW	75.7152	-2.09106	1.21e-13	4.49e-12	123.822	109.706	138.267	25.1522	32.8963	24.4475	down
CKAP2	331.855	-1.49422	1.24e-13	4.59e-12	407.449	466.465	608.152	180.44	171.594	157.028	down
JPT1	681.491	-1.0801	1.36e-13	5.03e-12	952.478	947.616	898.176	462.582	413.427	414.667	down
SORL1	128.486	-1.84778	1.37e-13	5.03e-12	174.621	192.633	241.687	60.1467	60.4581	41.3727	down
GINS2	178.327	-1.83455	1.59e-13	5.81e-12	252.936	221.139	369.837	71.0824	68.4599	86.5065	down
SHB	791.807	-1.25305	1.69e-13	6.16e-12	1201.18	1097.92	1072.42	483.36	377.863	518.099	down
WFDC10B	36.4947	-3.16721	1.74e-13	6.36e-12	75.14	60.4677	62.951	7.65503	7.11272	5.64173	down
GALNT18	517.418	-1.33952	1.77e-13	6.43e-12	789.499	796.447	656.489	319.324	306.736	236.012	down
LINC01474	54.8295	-2.55898	1.84e-13	6.66e-12	94.1895	108.842	80.937	14.2165	20.4491	10.3432	down
PLAAT4	37.3321	-3.33783	1.94e-13	7.02e-12	58.207	64.7869	82.0611	9.84218	5.33454	3.76115	down
ENDOD1	166.992	-1.50369	2.08e-13	7.51e-12	253.994	273.832	219.204	83.1117	86.2417	85.5662	down
STIL	240.091	-1.59836	2.1e-13	7.55e-12	333.367	357.624	401.313	124.668	85.3526	138.222	down
DSC3	37.8893	-3.73579	2.44e-13	8.75e-12	65.6152	55.2848	92.1783	2.18715	2.66727	9.40288	down
GINS4	178.307	-1.6236	2.53e-13	9.04e-12	265.636	233.233	317.003	75.4567	100.467	78.0439	down
DEK	3699.01	-1.16134	2.59e-13	9.19e-12	4536.97	4795.09	6115.24	2183.87	2324.97	2237.89	down
HAUS5	285.603	-1.29793	2.63e-13	9.34e-12	375.7	427.593	424.919	145.446	170.705	169.252	down
PFKP	5908.4	-1.1179	3.09e-13	1.09e-11	8121.47	8290.99	8027.38	3928.12	4029.36	3053.12	down
SGO2	130.271	-1.64455	3.11e-13	1.1e-11	192.612	202.999	202.343	59.0531	72.9054	51.7159	down
LRRC20	135.551	-1.60423	3.38e-13	1.19e-11	196.846	213.365	207.963	53.5852	72.9054	68.6411	down
C18orf54	121.629	-1.84741	3.38e-13	1.19e-11	190.496	152.897	233.818	45.9302	58.6799	47.9547	down
KCNK5	39.2245	-3.84821	3.77e-13	1.31e-11	49.7405	65.6507	105.668	8.7486	1.77818	3.76115	down
HPSE	80.8671	-2.48312	3.83e-13	1.33e-11	116.414	101.068	197.846	30.6201	20.4491	18.8058	down
C2	128.924	-2.05005	3.87e-13	1.34e-11	205.312	195.224	228.197	57.9595	26.6727	60.1785	down
RHEBL1	93.565	-1.90601	3.95e-13	1.37e-11	131.23	135.621	180.984	34.9944	40.009	38.5518	down
PLEK2	156.358	-1.63008	4.22e-13	1.46e-11	198.962	228.05	288.9	73.2696	74.6836	74.2828	down
DUSP23	132.6	-1.6957	4.36e-13	1.5e-11	242.353	192.633	178.736	63.4274	65.7927	52.6561	down
PDE2A	104.757	-1.74311	4.45e-13	1.53e-11	167.213	179.676	141.64	44.8366	45.3436	49.8353	down
GAN	589.805	-1.09643	5.38e-13	1.84e-11	825.481	801.63	804.874	388.219	387.643	330.982	down
PTGFRN	258.379	-1.8143	6.13e-13	2.08e-11	395.808	398.223	424.919	126.855	139.587	64.8799	down
SERPINB6	1883.05	-1.05134	6.29e-13	2.13e-11	2640.48	2618.25	2412.37	1276.2	1285.62	1065.35	down
UBE2T	165.138	-2.01772	6.31e-13	2.13e-11	230.711	232.369	340.61	37.1816	73.7945	76.1634	down
TSPAN15	94.5613	-1.86572	6.45e-13	2.18e-11	143.93	158.944	147.26	31.7137	49.789	35.731	down
DIAPH1	2109.4	-1.11072	6.49e-13	2.19e-11	2692.34	2676.13	3344.27	1219.34	1333.63	1390.69	down
ELOVL2	168.017	-1.74244	7.14e-13	2.4e-11	226.478	279.879	277.659	61.2402	62.2363	100.611	down
GRN	8035.53	-1.03382	7.55e-13	2.53e-11	9870.85	10525.7	12241.7	5335.55	5395	4844.37	down
MAFB	534.47	-1.48079	8.62e-13	2.88e-11	682.61	686.741	1013.96	241.68	264.949	316.877	down
SEPTIN4	31.5112	-4.55407	8.75e-13	2.92e-11	76.1983	63.0592	42.7168	4.3743	1.77818	0.940288	down
TAF9B	944.301	-1.76021	8.79e-13	2.93e-11	1798.07	1633.49	985.858	464.77	483.665	299.952	down
CTSF	1205.82	-1.03162	8.96e-13	2.98e-11	1561.01	1585.98	1743.52	803.778	825.075	715.559	down
WFDC13	30.2373	-3.72975	9.19e-13	3.04e-11	62.4403	57.0124	50.5856	2.18715	3.55636	5.64173	down
KIF18A	111.167	-1.77878	9.26e-13	3.06e-11	168.271	148.578	204.591	56.8659	43.5654	45.1338	down
LAMA4	1302.59	-1.1445	9.31e-13	3.07e-11	1769.49	1814.9	1836.82	854.082	881.088	659.142	down
IRX5	54.4621	-2.66817	9.33e-13	3.07e-11	74.0817	90.7016	120.281	16.4036	17.7818	7.52231	down
HLA-F	202.549	-2.08035	9.38e-13	3.09e-11	264.577	229.777	499.112	67.8017	68.4599	85.5662	down
PTGER3	42.1738	-2.855	9.91e-13	3.25e-11	61.3819	92.4293	70.8199	6.56145	12.4473	9.40288	down
CSE1L	1386.24	-1.07781	1.08e-12	3.53e-11	1818.18	1727.65	2148.2	830.024	860.639	932.766	down
PTPRB	59.9415	-2.73212	1.12e-12	3.66e-11	101.598	75.1528	139.392	7.65503	14.2254	21.6266	down
AL355916.1	113.587	-1.86602	1.19e-12	3.87e-11	160.863	151.169	228.197	51.398	39.12	50.7756	down
PDK3	535.201	-1.76336	1.44e-12	4.64e-11	881.572	916.518	707.075	301.827	263.171	141.043	down
NFASC	182.073	-1.64269	1.49e-12	4.78e-11	271.986	277.288	285.528	113.732	80.9072	62.9993	down
MRGBP	975.33	-1.01573	1.51e-12	4.86e-11	1264.68	1299.19	1378.18	586.156	672.152	651.62	down
CENPH	102.642	-1.83769	1.67e-12	5.35e-11	157.688	142.531	186.605	32.8073	43.5654	52.6561	down
BST1	55.356	-2.27838	1.74e-12	5.56e-11	93.1312	82.0634	103.42	15.3101	22.2272	15.9849	down
ENPP4	105.13	-1.86459	1.8e-12	5.74e-11	207.429	141.667	150.633	51.398	37.3418	42.313	down
PSMB9	264.626	-1.76735	1.88e-12	6e-11	296.327	375.764	567.683	129.042	100.467	118.476	down
ARTN	126.905	-1.81376	1.91e-12	6.06e-11	219.07	223.731	156.253	44.8366	48.8999	68.6411	down
RHBDL1	448.912	-1.20235	2.12e-12	6.7e-11	664.618	661.69	565.435	302.92	253.391	245.415	down
AL645608.7	133.021	-1.76818	2.17e-12	6.85e-11	231.77	188.314	203.467	61.2402	72.9054	40.4324	down
AC093673.1	249.293	-1.34119	2.21e-12	6.97e-11	358.767	328.253	395.692	119.2	138.698	155.148	down
LINC01588	225.783	-1.45136	2.27e-12	7.14e-11	343.951	350.713	305.762	136.697	91.5763	125.999	down
SOX7	42.8083	-2.796	2.3e-12	7.22e-11	69.8484	61.3316	95.5506	9.84218	7.11272	13.164	down
RNF182	189.795	-1.59401	2.33e-12	7.28e-11	229.653	280.743	354.099	79.831	101.356	93.0885	down
PAK3	54.4641	-2.72154	2.36e-12	7.38e-11	83.6064	97.6122	105.668	12.0293	22.2272	5.64173	down
ADAMTS15	64.6733	-2.02946	2.38e-12	7.41e-11	109.006	106.25	100.047	19.6844	25.7836	27.2684	down
FRAS1	90.8672	-2.56213	2.41e-12	7.5e-11	132.289	154.625	184.357	16.4036	13.3363	44.1936	down
KIAA0895	96.1501	-1.7519	2.42e-12	7.51e-11	154.513	129.574	165.246	47.0237	38.2309	42.313	down
POLA1	298.205	-1.30564	2.46e-12	7.63e-11	385.225	401.679	497.987	180.44	155.591	168.312	down
TLR4	89.0284	-2.29982	2.58e-12	7.99e-11	93.1312	158.08	197.846	21.8715	28.4509	34.7907	down
GEN1	163.729	-1.40859	2.6e-12	8.04e-11	218.012	243.599	258.549	89.6732	89.7981	82.7454	down
FANCI	450.29	-1.35071	2.71e-12	8.33e-11	577.837	564.941	816.115	236.212	248.056	258.579	down
FAM110A	205.287	-1.51203	2.73e-12	8.36e-11	297.385	348.121	274.287	126.855	84.4635	100.611	down
CEP72	81.8984	-1.81336	2.73e-12	8.37e-11	129.114	131.301	125.902	37.1816	29.34	38.5518	down
GATA6	128.902	-1.93553	2.84e-12	8.69e-11	194.729	214.229	211.336	31.7137	47.1218	74.2828	down
IRF7	736.351	-1.19892	2.92e-12	8.89e-11	904.855	1031.41	1166.84	445.085	487.221	382.697	down
CCN3	550.52	-2.13536	3e-12	9.07e-11	574.662	684.149	1461.36	183.721	153.813	245.415	down
HACD2	666.562	-1.23346	3.38e-12	1.02e-10	866.755	914.791	1048.81	331.353	377.863	459.801	down
C11orf86	45.8393	-2.91043	3.73e-12	1.13e-10	71.965	93.2931	79.8129	12.0293	15.1145	2.82087	down
PIM1	1523.01	-1.36962	3.97e-12	1.19e-10	1916.6	1910.78	2822.68	775.345	744.168	968.497	down
DSP	145.153	-1.58946	4.15e-12	1.24e-10	215.895	251.373	192.225	85.2989	63.1254	62.9993	down
RFC3	118.098	-1.71628	4.47e-12	1.33e-10	144.988	184.859	219.204	54.6788	56.9018	47.9547	down
PTPRF	3932.21	-1.06949	4.66e-12	1.39e-10	5723.34	5806.63	4567.32	2719.72	2423.66	2352.6	down
AC107021.2	198.146	-2.06401	4.84e-12	1.44e-10	410.624	382.674	176.488	79.831	80.0181	59.2382	down
SUV39H1	98.31	-1.68189	5e-12	1.49e-10	153.455	150.306	150.633	48.1173	50.6781	36.6712	down
ZNF367	217.186	-1.75373	5.55e-12	1.63e-10	256.111	313.568	446.278	94.0475	75.5726	117.536	down
ZBTB7C	93.3344	-2.25246	5.51e-12	1.63e-10	116.414	134.757	216.956	27.3394	22.2272	42.313	down
RNF125	42.2974	-2.59498	5.5e-12	1.63e-10	77.2566	66.5145	76.4405	10.9358	15.1145	7.52231	down
LRRC7	40.459	-2.69197	5.62e-12	1.65e-10	76.1983	71.6975	64.0751	14.2165	6.22363	10.3432	down
BCOR	651.5	-1.15435	5.9e-12	1.73e-10	833.948	885.421	1000.47	366.348	456.103	366.712	down
RFWD3	1066.48	-1.12826	6.11e-12	1.79e-10	1382.15	1310.42	1733.4	632.087	702.381	638.456	down
LINC00922	77.1931	-2.20998	6.14e-12	1.8e-10	151.338	145.986	87.6818	27.3394	32.0072	18.8058	down
TOPBP1	919.563	-1.11999	6.26e-12	1.83e-10	1154.62	1185.17	1469.23	571.94	610.805	525.621	down
CDC6	607.528	-1.28248	6.52e-12	1.89e-10	795.849	730.796	1080.28	341.196	337.854	359.19	down
H2BC11	121.186	-1.58482	6.6e-12	1.92e-10	175.679	210.773	164.122	63.4274	60.4581	52.6561	down
CKS1B	325.832	-1.45707	6.64e-12	1.93e-10	428.615	425.866	592.414	192.469	136.031	179.595	down
RFC4	460.885	-1.32528	6.74e-12	1.95e-10	640.277	602.086	753.164	220.902	232.942	315.937	down
GAS2L3	303.17	-1.50758	7.03e-12	2.03e-10	411.682	438.823	509.229	129.042	127.14	203.102	down
NDUFB2	796.385	-1.04953	7.5e-12	2.16e-10	1119.69	1049.55	1075.79	536.946	447.212	549.128	down
H1-2	234.879	-1.52116	7.77e-12	2.23e-10	386.283	381.811	287.776	101.703	103.134	148.566	down
TRBC2	48.457	-2.46527	7.79e-12	2.23e-10	85.7231	63.0592	100.047	16.4036	14.2254	11.2835	down
LGR4	320.16	-1.74349	7.9e-12	2.26e-10	437.082	439.687	619.393	98.4218	128.918	197.461	down
MRPS33	304.82	-1.1207	8.27e-12	2.36e-10	428.615	410.317	423.795	190.282	183.153	192.759	down
IFITM3	2785.33	-1.06857	8.5e-12	2.42e-10	3577.09	3461.35	4377.34	1794.56	1910.65	1590.97	down
PLEKHG3	188.915	-1.37921	8.78e-12	2.5e-10	286.802	259.147	281.031	91.8603	93.3544	121.297	down
TMEM97	262.529	-1.2441	8.99e-12	2.56e-10	335.484	359.351	422.671	154.194	151.145	152.327	down
FBL	1730.04	-1.15807	9.28e-12	2.63e-10	2587.57	2597.52	2041.41	1183.25	1067.8	902.677	down
PHYHIP	59.0317	-2.14997	9.95e-12	2.82e-10	96.3062	107.114	88.8059	22.9651	24.8945	14.1043	down
CPNE5	117.676	-1.6316	1e-11	2.83e-10	203.195	171.037	165.246	53.5852	46.2327	66.7605	down
CKAP2L	209.353	-1.61499	1.05e-11	2.95e-10	246.586	286.79	423.795	104.983	93.3544	100.611	down
GOLGA2P5	92.3258	-1.631	1.06e-11	2.99e-10	139.697	145.123	138.267	45.9302	43.5654	41.3727	down
REPS2	84.1631	-1.88504	1.06e-11	2.99e-10	139.697	123.527	139.392	24.0587	44.4545	33.8504	down
ADAMTSL1	141.7	-1.79064	1.09e-11	3.05e-10	211.662	217.684	237.19	77.6439	69.349	36.6712	down
ORC1	144.554	-1.5267	1.12e-11	3.12e-10	211.662	232.369	205.715	86.3925	56.9018	74.2828	down
FBXO45	442.306	-1.15613	1.19e-11	3.33e-10	593.712	583.082	669.979	291.985	232.052	283.027	down
CRABP2	680.961	-1.35549	1.25e-11	3.48e-10	1005.39	1059.05	901.548	388.219	456.992	274.564	down
APOBEC3G	278.034	-1.45319	1.25e-11	3.48e-10	357.709	359.351	517.098	167.317	136.031	130.7	down
CLDN11	119.702	-1.64741	1.37e-11	3.81e-10	184.146	193.497	173.115	42.6494	53.3454	71.4619	down
KRT15	89.8803	-1.97836	1.4e-11	3.88e-10	113.239	137.348	184.357	37.1816	25.7836	41.3727	down
PDIA5	2044.46	-1.09	1.45e-11	4.01e-10	2487.03	2596.66	3328.53	1359.31	1262.51	1232.72	down
GDPD5	236.822	-1.51373	1.49e-11	4.11e-10	371.467	381.811	309.134	155.288	112.025	91.208	down
HAUS8	143.254	-1.47821	1.56e-11	4.31e-10	187.321	201.271	250.68	72.176	73.7945	74.2828	down
ARHGAP40	44.9293	-2.45637	1.56e-11	4.31e-10	75.14	89.8378	65.1993	17.4972	11.5582	10.3432	down
KPNA2	1607.99	-1.069	1.58e-11	4.34e-10	1921.89	2084.41	2578.74	1024.68	1002	1036.2	down
WDR34	571.173	-1.15493	1.61e-11	4.42e-10	752.458	723.885	908.293	391.5	322.74	328.161	down
NOM1	1001.53	-1.10711	1.65e-11	4.52e-10	1332.41	1325.11	1480.47	541.32	599.247	730.604	down
S100A10	1384.16	-1.0365	1.66e-11	4.55e-10	1943.06	2078.36	1604.13	908.761	864.195	906.438	down
LOX	10655.1	-1.93331	1.73e-11	4.71e-10	19611.5	19542.3	12118.1	5385.86	5098.04	2174.89	down
BARD1	138.551	-1.48516	1.79e-11	4.88e-10	204.254	177.948	237.19	66.7081	74.6836	70.5216	down
TRIP13	152.298	-1.72499	1.8e-11	4.88e-10	220.128	198.68	291.148	55.7723	57.7908	90.2677	down
MUC1	470.071	-1.84721	1.8e-11	4.88e-10	752.458	740.298	739.674	229.651	259.614	98.7303	down
MDGA1	465.499	-1.133	1.8e-11	4.89e-10	597.945	634.911	701.454	281.049	256.058	321.579	down
FRMD4B	50.2337	-2.91102	1.85e-11	5.01e-10	61.3819	94.1569	113.537	5.46788	7.11272	19.7461	down
PAXIP1	570.201	-1.02629	2.06e-11	5.56e-10	792.674	730.796	792.508	333.541	380.53	391.16	down
SIPA1L1	2947.27	-1.11636	2.16e-11	5.8e-10	3898.81	3826.74	4476.27	2024.21	1972.89	1484.72	down
BEAN1	66.2469	-2.11874	2.24e-11	5.99e-10	115.356	105.387	105.668	29.5265	13.3363	28.2087	down
FN3KRP	595.081	-1.04033	2.27e-11	6.07e-10	851.939	809.404	761.033	363.067	360.971	424.07	down
DDIAS	64.2369	-2.05006	2.52e-11	6.72e-10	87.8397	104.523	121.406	30.6201	22.2272	18.8058	down
MTCL1	520.904	-1.37942	2.54e-11	6.75e-10	826.54	893.195	559.814	320.418	264.06	261.4	down
AC139769.1	53.7125	-2.17788	2.58e-11	6.84e-10	99.4811	69.9698	97.7989	17.4972	17.7818	19.7461	down
INSIG1	3653.83	-1.24328	2.68e-11	7.11e-10	4884.1	4946.26	5726.29	1890.79	1767.51	2708.03	down
ACBD5	446.642	-1.01958	2.91e-11	7.65e-10	595.828	633.184	578.924	291.985	297.845	282.087	down
AC005476.2	72.745	-1.77507	2.96e-11	7.77e-10	116.414	106.25	119.157	31.7137	33.7854	29.1489	down
CDC25B	2747.43	-1.22511	2.96e-11	7.78e-10	3495.6	3552.05	4605.54	1742.07	1803.96	1285.37	down
NGLY1	1236.49	-1.4499	3.04e-11	7.97e-10	2094.39	2126.74	1266.89	725.041	678.376	527.502	down
KIF14	202.321	-1.47835	3.34e-11	8.7e-10	249.761	282.471	370.961	104.983	117.36	88.3871	down
ULBP2	203.532	-1.8175	3.86e-11	1e-09	279.394	311.841	372.085	53.5852	77.3508	126.939	down
KIF24	134.873	-1.36098	4.09e-11	1.06e-09	196.846	196.952	194.474	76.5503	72.0163	72.4022	down
MPZL2	30.8539	-4.12854	4.39e-11	1.13e-09	37.0408	41.4636	97.7989	3.28073	1.77818	3.76115	down
KRT18	1224.59	-1.30448	4.59e-11	1.18e-09	1456.23	1670.64	2156.07	622.244	604.581	837.797	down
RHPN2	319.777	-1.19471	4.69e-11	1.21e-09	393.691	430.185	523.842	193.563	190.265	187.117	down
USP32P3	147.853	-1.53477	4.71e-11	1.21e-09	177.796	239.28	249.556	75.4567	61.3472	83.6857	down
RAD18	276.376	-1.25252	4.95e-11	1.27e-09	354.534	379.219	446.278	136.697	176.04	165.491	down
LGMN	1136.75	-1.03591	5.48e-11	1.39e-09	1526.08	1504.78	1590.64	650.677	691.712	856.603	down
CA2	25.1888	-4.69789	5.51e-11	1.4e-09	59.2653	46.6465	40.4685	1.09358	1.77818	1.88058	down
AC015712.7	28.6048	-3.39096	5.8e-11	1.47e-09	42.3324	47.5104	68.5716	2.18715	4.44545	6.58202	down
CEP152	239.871	-1.22302	6.27e-11	1.59e-09	316.435	329.117	372.085	134.51	158.258	128.82	down
EVA1C	98.9829	-1.55903	6.28e-11	1.59e-09	134.405	152.033	161.874	52.4916	48.8999	44.1936	down
FNIP2	255.46	-1.43349	6.33e-11	1.6e-09	449.781	403.406	277.659	122.48	144.033	135.402	down
CASK	1104.95	-1.12818	6.51e-11	1.64e-09	1403.32	1534.15	1651.34	727.228	766.396	547.248	down
PGK1	19569.1	-1.31896	6.5e-11	1.64e-09	27896	29036.6	27749	12765.3	12545.9	7421.7	down
LINC01139	37.6251	-2.86032	6.58e-11	1.65e-09	69.8484	57.8763	73.0681	5.46788	4.44545	15.0446	down
IFNLR1	132.363	-2.01379	6.78e-11	1.7e-09	191.554	158.08	295.645	30.6201	52.4563	65.8202	down
AC100858.3	49.7199	-2.81555	7.1e-11	1.77e-09	55.0321	70.8336	138.267	14.2165	12.4473	7.52231	down
SLC2A3	5733.89	-1.08712	7.14e-11	1.78e-09	7391.23	8322.95	7874.5	4013.42	3933.33	2867.88	down
ERG28	183.715	-1.38471	7.64e-11	1.9e-09	297.385	251.373	257.425	79.831	97.7999	118.476	down
KIAA1958	233.368	-1.20293	7.67e-11	1.91e-09	303.735	364.534	317.003	131.229	135.142	148.566	down
LINC02167	27.3888	-3.21666	7.95e-11	1.97e-09	48.6822	51.8295	49.4615	3.28073	3.55636	7.52231	down
AGPAT5	871.903	-1.03216	8.08e-11	2e-09	1266.8	1269.82	1004.97	544.601	588.578	556.651	down
BTD	447.824	-1.10441	8.39e-11	2.07e-09	691.076	611.588	547.449	272.3	304.069	260.46	down
GNRH1	173.631	-1.53834	8.51e-11	2.1e-09	292.093	293.7	197.846	90.7668	97.7999	69.5813	down
HLA-DMA	208.152	-1.46751	9.53e-11	2.34e-09	252.936	289.381	385.575	107.17	123.584	90.2677	down
HLA-V	32.6814	-2.74637	9.63e-11	2.36e-09	63.4986	52.6933	56.2063	10.9358	7.11272	5.64173	down
PCDH9	139.526	-2.50762	9.81e-11	2.4e-09	321.726	313.568	85.4335	37.1816	44.4545	34.7907	down
CEP128	56.0646	-2.10091	1.02e-10	2.49e-09	84.6647	95.8846	95.5506	24.0587	24.0054	12.2237	down
DMTN	68.4634	-1.94556	1.03e-10	2.51e-09	94.1895	104.523	131.523	26.2458	20.4491	33.8504	down
CREB3L3	33.866	-3.01097	1.03e-10	2.51e-09	39.1574	64.7869	78.6888	7.65503	4.44545	8.4626	down
CHRAC1	862.693	-1.01421	1.09e-10	2.63e-09	1126.04	1075.46	1288.25	612.402	568.128	505.875	down
HLA-A	9393.11	-1.10033	1.19e-10	2.87e-09	12409.7	11924.2	14438.3	6810.79	6026.25	4749.4	down
LGR6	28.0825	-3.32462	1.22e-10	2.96e-09	49.7405	59.6039	44.965	8.7486	3.55636	1.88058	down
MYBL1	220.816	-1.43256	1.23e-10	2.98e-09	281.51	324.798	370.961	136.697	125.362	85.5662	down
MPP2	368.025	-1.3411	1.25e-10	3e-09	574.662	576.171	448.526	243.867	210.714	154.207	down
ZBTB25	730.773	-1.27531	1.27e-10	3.05e-09	1028.68	1127.29	977.989	491.015	458.77	300.892	down
PARPBP	73.6597	-2.02112	1.35e-10	3.21e-09	92.0729	106.25	160.75	32.8073	28.4509	21.6266	down
CENPM	79.4542	-1.68592	1.57e-10	3.73e-09	113.239	112.297	142.764	36.088	33.7854	38.5518	down
EVPL	65.5476	-1.85557	1.68e-10	3.98e-09	107.948	86.3825	118.033	26.2458	30.2291	24.4475	down
POLE2	165.319	-1.39118	1.75e-10	4.14e-09	250.819	214.229	261.921	69.9888	92.4654	102.491	down
FPR1	77.5746	-2.03559	1.77e-10	4.17e-09	121.706	104.523	152.881	33.9008	36.4527	15.9849	down
SLC39A8	496.175	-1.73162	1.77e-10	4.18e-09	628.636	634.047	1054.43	261.365	263.171	135.402	down
AL390719.1	585.783	-1.01572	1.8e-10	4.24e-09	771.508	734.251	866.7	366.348	356.525	419.369	down
TMEM107	261.886	-1.14188	1.81e-10	4.26e-09	380.991	360.215	349.603	181.534	147.589	151.386	down
AC004151.1	545.321	-1.13531	1.94e-10	4.55e-09	840.298	802.493	626.138	356.506	350.301	296.191	down
SH3TC2	151.072	-1.64173	2.08e-10	4.87e-09	220.128	185.722	290.024	50.3045	74.6836	85.5662	down
RTBDN	37.2236	-2.5005	2.1e-10	4.9e-09	58.207	55.2848	78.6888	10.9358	8.00181	12.2237	down
CAMSAP3	49.8818	-2.23641	2.13e-10	4.97e-09	84.6647	92.4293	73.0681	13.1229	11.5582	24.4475	down
ESCO2	94.1598	-1.77138	2.21e-10	5.15e-09	123.822	137.348	182.108	28.433	46.2327	47.0144	down
MYORG	181.51	-1.30426	2.23e-10	5.19e-09	277.277	276.424	229.322	113.732	105.802	86.5065	down
ZNF726	32.1523	-2.65673	2.29e-10	5.33e-09	48.6822	57.8763	61.8269	9.84218	6.22363	8.4626	down
MT1A	69.8172	-2.03958	2.46e-10	5.7e-09	125.939	78.6081	137.143	22.9651	21.3382	32.9101	down
NDP	118.691	-1.95118	2.59e-10	5.99e-09	196.846	162.399	213.584	67.8017	48.0109	23.5072	down
C1QTNF1-AS1	44.7288	-2.16774	2.64e-10	6.09e-09	74.0817	68.2422	79.8129	19.6844	12.4473	14.1043	down
AC119673.3	40.5334	-2.29972	2.7e-10	6.21e-09	59.2653	76.0166	69.6958	10.9358	16.0036	11.2835	down
PCLAF	51.1315	-2.47192	2.86e-10	6.58e-09	76.1983	57.0124	130.399	13.1229	16.8927	13.164	down
TUBB4B	4068.04	-1.07553	2.95e-10	6.77e-09	4810.02	5376.45	6517.68	2291.04	2452.11	2960.97	down
MIR924HG	31.9907	-2.80163	2.97e-10	6.8e-09	56.0904	50.1018	64.0751	3.28073	7.11272	11.2835	down
SEMA4F	130.792	-1.33643	3.02e-10	6.91e-09	192.612	177.084	198.97	71.0824	78.2399	66.7605	down
SGMS2	117.515	-1.78684	3.05e-10	6.98e-09	158.746	202.135	193.35	33.9008	42.6763	74.2828	down
ADRA1B	58.7335	-2.1757	3.19e-10	7.26e-09	84.6647	95.8846	112.413	14.2165	31.1181	14.1043	down
WNT9A	102.803	-1.62364	3.23e-10	7.34e-09	138.639	136.484	196.722	45.9302	43.5654	55.477	down
DBF4B	287.478	-1.27934	3.55e-10	8.06e-09	366.175	385.266	483.374	181.534	177.818	130.7	down
SKA3	57.9492	-2.07727	3.75e-10	8.5e-09	84.6647	76.8804	123.654	17.4972	18.6709	26.3281	down
SFN	61.1015	-2.43732	3.92e-10	8.86e-09	78.3149	96.7484	138.267	20.7779	7.11272	25.3878	down
IGSF9	58.7967	-2.14835	4.03e-10	9.09e-09	113.239	94.1569	84.3094	24.0587	26.6727	10.3432	down
CDC42EP4	1237.81	-1.07926	4.18e-10	9.42e-09	1382.15	1668.91	2036.91	757.848	793.068	787.962	down
DNAJC9	310.06	-1.12555	4.2e-10	9.44e-09	392.633	402.542	493.491	174.972	197.378	199.341	down
LINC01003	71.1576	-1.90154	4.23e-10	9.5e-09	129.114	100.204	112.413	20.7779	24.0054	40.4324	down
SIRPG	29.9849	-2.82652	4.33e-10	9.72e-09	42.3324	54.421	62.951	5.46788	5.33454	9.40288	down
DNTTIP1	645.805	-1.21633	4.36e-10	9.77e-09	830.773	834.455	1072.42	324.792	343.189	469.204	down
SLC2A4RG	1083.76	-1.02696	4.39e-10	9.83e-09	1454.12	1539.34	1406.28	741.444	786.845	574.516	down
BRI3BP	208.676	-1.26802	4.5e-10	1e-08	292.093	338.619	263.045	132.323	125.362	100.611	down
POLD3	571.246	-1.03638	4.92e-10	1.1e-08	664.618	803.357	856.583	374.003	388.532	340.384	down
CRYBG3	378.425	-1.04418	4.95e-10	1.1e-08	541.854	547.665	453.022	240.587	255.169	232.251	down
MTFR2	66.4683	-1.85935	4.99e-10	1.11e-08	92.0729	97.6122	127.026	30.6201	20.4491	31.0295	down
ADCK2	391.22	-1.21757	5.05e-10	1.12e-08	487.881	557.167	613.772	219.809	188.487	280.206	down
PARP9	264.109	-1.76554	5.16e-10	1.14e-08	297.385	338.619	605.903	82.0182	142.254	118.476	down
PASK	212.947	-1.16142	5.38e-10	1.18e-08	275.16	284.198	332.741	129.042	133.363	123.178	down
CENPQ	134.598	-1.4167	5.56e-10	1.22e-08	203.195	202.135	189.977	53.5852	85.3526	73.3425	down
CAMK2N2	146.159	-1.46002	6.05e-10	1.33e-08	216.953	230.641	203.467	79.831	92.4654	53.5964	down
ABLIM1	237.461	-1.4248	6.25e-10	1.37e-08	267.752	334.3	448.526	136.697	104.913	132.581	down
IFI27	97.7317	-1.65228	6.26e-10	1.37e-08	136.522	133.029	180.984	55.7723	46.2327	33.8504	down
FZD5	82.8631	-1.91189	6.37e-10	1.39e-08	96.3062	124.391	177.612	31.7137	25.7836	41.3727	down
DSCC1	94.5477	-1.58392	6.66e-10	1.45e-08	137.58	118.344	175.364	43.743	47.1218	45.1338	down
PRIM1	66.3918	-1.78291	6.83e-10	1.49e-08	121.706	93.2931	97.7989	29.5265	23.1163	32.9101	down
CES1P1	201.92	-1.77377	7.16e-10	1.55e-08	224.362	258.284	467.636	92.9539	65.7927	102.491	down
MMP16	235.702	-1.23769	7.27e-10	1.58e-08	328.076	306.658	369.837	117.013	127.14	165.491	down
NGFR	55.3886	-1.86409	7.36e-10	1.59e-08	77.2566	92.4293	94.4265	25.1522	19.56	23.5072	down
SECTM1	675.413	-1.20904	7.69e-10	1.66e-08	825.481	831	1202.81	446.179	400.98	346.026	down
FZD4	252.796	-1.38743	7.75e-10	1.67e-08	406.391	401.679	302.39	142.165	164.482	99.6706	down
SCARB1	972.109	-1.12302	7.95e-10	1.71e-08	1497.51	1516.01	1022.95	581.782	595.69	618.71	down
SPINK4	43.3971	-2.57889	7.95e-10	1.71e-08	68.7901	68.2422	88.8059	13.1229	3.55636	17.8655	down
ZBTB38	2423.21	-1.16587	7.98e-10	1.72e-08	3015.12	3146.91	4000.76	1140.6	1513.23	1722.61	down
SNHG12	705.118	-1.08635	8.43e-10	1.8e-08	1084.77	1044.36	774.522	443.992	471.218	411.846	down
PSORS1C1	43.6902	-2.36792	8.4e-10	1.8e-08	67.7318	70.8336	84.3094	8.7486	8.8909	21.6266	down
HPCAL1	2381.88	-1.2178	9.04e-10	1.93e-08	2863.79	3144.32	4096.31	1211.68	1222.5	1752.7	down
FHOD3	517.729	-1.19739	9.5e-10	2.02e-08	628.636	625.409	933.024	293.078	310.292	315.937	down
FLNB	3395.73	-1.06728	9.65e-10	2.05e-08	5028.03	5158.76	3736.59	2264.79	2333.86	1852.37	down
AC009549.1	42.924	-2.14825	9.68e-10	2.05e-08	74.0817	63.923	75.3164	12.0293	12.4473	19.7461	down
FAM234B	270.849	-1.24251	9.81e-10	2.08e-08	436.023	412.908	305.762	165.13	168.927	136.342	down
CHRDL2	114.857	-1.65373	9.81e-10	2.08e-08	169.329	202.135	158.502	56.8659	68.4599	33.8504	down
AC245297.1	44.1633	-2.17004	1e-09	2.12e-08	82.5481	69.106	68.5716	9.84218	14.2254	20.6863	down
AL713998.1	74.2934	-2.05294	1.06e-09	2.23e-08	89.9563	98.476	176.488	19.6844	32.0072	29.1489	down
PSMC3IP	251.824	-1.17796	1.07e-09	2.25e-08	313.26	330.845	414.802	161.849	136.92	153.267	down
SLC6A14	44.2402	-3.22388	1.09e-09	2.28e-08	50.7988	44.9189	147.26	4.3743	12.4473	5.64173	down
GCNT1	117.169	-1.65157	1.15e-09	2.4e-08	208.487	139.076	193.35	47.0237	42.6763	72.4022	down
ACYP1	250.526	-1.44462	1.24e-09	2.57e-08	355.592	295.428	463.14	101.703	121.805	165.491	down
ZNF525	85.6329	-1.54483	1.29e-09	2.66e-08	124.881	135.621	127.026	42.6494	33.7854	49.8353	down
GCA	53.2028	-1.95595	1.29e-09	2.66e-08	68.7901	97.6122	91.0541	18.5908	17.7818	25.3878	down
EPSTI1	107.552	-2.06883	1.33e-09	2.74e-08	128.055	126.982	274.287	30.6201	52.4563	32.9101	down
TICRR	195.116	-1.30859	1.36e-09	2.78e-08	270.927	235.824	337.238	122.48	111.136	93.0885	down
GBP1	480.146	-1.62463	1.38e-09	2.82e-08	538.679	548.529	1118.5	226.37	191.154	257.639	down
ZCCHC2	572.119	-1.18312	1.4e-09	2.86e-08	841.356	952.799	614.896	305.108	372.529	346.026	down
WT1-AS	30.3336	-2.80936	1.44e-09	2.94e-08	42.3324	45.7827	73.0681	9.84218	5.33454	5.64173	down
NEURL3	37.2359	-2.50859	1.46e-09	2.98e-08	41.2741	75.1528	76.4405	7.65503	10.6691	12.2237	down
PLS1	69.3123	-1.68141	1.54e-09	3.13e-08	103.714	98.476	119.157	33.9008	24.8945	35.731	down
VRK1	146.881	-1.2979	1.66e-09	3.36e-08	186.262	209.046	238.315	92.9539	72.9054	81.8051	down
ANXA10	115.12	-1.96559	1.77e-09	3.57e-08	106.889	173.629	277.659	47.0237	49.789	35.731	down
C9orf40	203.327	-1.54129	1.78e-09	3.58e-08	268.811	308.385	343.982	61.2402	104.024	133.521	down
ARHGEF5	101.273	-1.47986	1.86e-09	3.74e-08	162.98	131.301	159.626	40.4623	57.7908	55.477	down
FBXO5	435.775	-1.14945	1.87e-09	3.75e-08	489.997	583.082	748.667	270.113	261.392	261.4	down
RAD51C	187.295	-1.14413	1.94e-09	3.88e-08	240.236	275.56	266.418	103.89	118.249	119.417	down
INCENP	537.907	-1.07587	1.98e-09	3.95e-08	675.201	652.188	883.562	369.629	311.181	335.683	down
ADAMTS14	133.16	-1.81384	1.98e-09	3.96e-08	200.02	243.599	187.729	38.2751	40.009	89.3274	down
MCUB	154.776	-1.55635	2.03e-09	4.05e-08	231.77	227.186	243.935	57.9595	57.7908	110.014	down
LFNG	56.0294	-1.79336	2.05e-09	4.06e-08	89.9563	91.5654	83.1853	21.8715	20.4491	29.1489	down
PDP1	1100.41	-1.13125	2.27e-09	4.48e-08	1194.83	1468.5	1918.88	629.899	691.712	698.634	down
ESR1	100.061	-1.86717	2.26e-09	4.48e-08	152.397	118.344	207.963	29.5265	32.8963	59.2382	down
ICAM1	12068.7	-1.18159	2.29e-09	4.51e-08	14579.3	15521.2	20716.5	8571.44	7463.02	5560.87	down
COL9A1	30.4124	-2.73115	2.4e-09	4.72e-08	47.6239	43.1912	69.6958	10.9358	4.44545	6.58202	down
PRUNE2	140.173	-1.75789	2.51e-09	4.91e-08	259.286	232.369	166.371	84.2053	64.0145	34.7907	down
LINC01224	28.151	-2.73016	2.52e-09	4.93e-08	42.3324	48.3742	58.4545	3.28073	8.00181	8.4626	down
MFSD13A	147.782	-1.20728	2.64e-09	5.16e-08	206.37	222.867	196.722	80.9246	94.2435	85.5662	down
KLF6	1655.28	-1.41367	2.71e-09	5.3e-08	1946.23	1947.93	3422.96	820.182	713.05	1081.33	down
IFI44L	145.648	-2.40796	2.96e-09	5.75e-08	119.589	150.306	476.629	45.9302	39.12	42.313	down
HTRA1	2261.28	-1.12892	2.97e-09	5.77e-08	3092.38	3173.69	3146.43	1568.19	1595.92	991.064	down
GALNT12	112.873	-1.54976	2.99e-09	5.8e-08	165.096	134.757	212.46	49.2109	48.0109	67.7008	down
TLE2	189.082	-1.61118	3.01e-09	5.83e-08	279.394	341.211	246.183	99.5154	116.471	51.7159	down
LINC02210	275.705	-1.16327	3.42e-09	6.56e-08	439.198	352.441	365.341	143.258	155.591	198.401	down
FANCD2	136.302	-1.69227	3.45e-09	6.6e-08	178.854	164.991	290.024	62.3338	43.5654	78.0439	down
MGAM	21.2055	-3.6911	3.52e-09	6.73e-08	46.5656	31.9615	40.4685	5.46788	0.88909	1.88058	down
CDC25A	201.209	-1.17449	3.66e-09	6.97e-08	269.869	267.786	308.01	143.258	111.136	107.193	down
CAV1	591.192	-1.15173	3.76e-09	7.15e-08	924.962	894.923	653.117	400.249	380.53	293.37	down
SHISAL1	213.701	-1.4706	3.77e-09	7.17e-08	310.085	323.934	321.5	84.2053	83.5745	158.909	down
SORBS1	50.0426	-2.02027	3.87e-09	7.35e-08	65.6152	89.8378	88.8059	21.8715	11.5582	22.5669	down
NCAPD3	534.057	-1.00677	4.49e-09	8.45e-08	651.919	654.779	854.335	331.353	356.525	355.429	down
AC008760.2	39.1028	-2.18459	4.99e-09	9.3e-08	57.1487	66.5145	71.944	10.9358	18.6709	9.40288	down
PLD1	403.455	-1.10017	5.04e-09	9.37e-08	626.519	582.218	459.767	255.897	280.063	216.266	down
AC023202.1	43.177	-3.43039	5.09e-09	9.44e-08	114.297	108.842	16.8619	4.3743	6.22363	8.4626	down
LINC01303	68.2267	-1.86537	5.1e-09	9.45e-08	105.831	84.6548	136.019	22.9651	21.3382	38.5518	down
RPA3	129.064	-1.40212	5.74e-09	1.06e-07	232.828	146.85	189.977	71.0824	63.1254	70.5216	down
VGF	164.864	-1.70026	5.87e-09	1.08e-07	299.502	316.16	151.757	90.7668	76.4617	54.5367	down
LAMB3	8162.04	-1.08306	5.93e-09	1.09e-07	9502.56	9989.27	14138.1	5678.94	5257.19	4406.19	down
GCOM1	26.8747	-2.79112	6.04e-09	1.11e-07	40.2158	54.421	48.3374	4.3743	3.55636	10.3432	down
AHNAK2	267.791	-1.16246	6.15e-09	1.13e-07	438.14	379.219	305.762	177.159	164.482	141.984	down
BX640514.2	65.1247	-1.86418	6.46e-09	1.18e-07	109.006	73.4251	129.274	22.9651	22.2272	33.8504	down
IRF8	31.1052	-2.85347	6.66e-09	1.21e-07	29.6327	53.5571	83.1853	6.56145	7.11272	6.58202	down
AL133230.2	117.312	-1.26166	7.13e-09	1.29e-07	176.738	174.493	151.757	64.521	64.9036	71.4619	down
ITGA2B	98.388	-1.46165	7.3e-09	1.32e-07	175.679	146.85	116.909	44.8366	52.4563	53.5964	down
MOXD1	178.609	-1.4959	7.39e-09	1.33e-07	256.111	257.42	288.9	91.8603	55.1236	122.237	down
AKAP5	61.9367	-1.7385	7.38e-09	1.33e-07	88.898	88.1101	113.537	28.433	32.8963	19.7461	down
FOXD2-AS1	125.627	-1.65486	7.72e-09	1.39e-07	153.455	172.765	255.176	42.6494	49.789	79.9245	down
MAP2	42.7551	-2.51451	7.94e-09	1.43e-07	51.8572	68.2422	101.171	18.5908	4.44545	12.2237	down
AC006008.1	25.6433	-3.17383	8.2e-09	1.47e-07	56.0904	29.37	55.0821	2.18715	2.66727	8.4626	down
SLCO4A1-AS1	64.7497	-1.99193	8.33e-09	1.49e-07	94.1895	115.753	105.668	25.1522	36.4527	11.2835	down
PLCXD3	72.6178	-1.80665	8.53e-09	1.53e-07	99.4811	149.442	95.5506	24.0587	41.7872	25.3878	down
THRB	141.375	-1.24612	9.03e-09	1.61e-07	176.738	209.909	218.08	72.176	94.2435	77.1036	down
AL683807.1	31.5272	-2.4628	9.19e-09	1.63e-07	55.0321	62.1954	44.965	14.2165	7.11272	5.64173	down
CDHR5	402.757	-1.53749	9.4e-09	1.67e-07	743.991	710.064	369.837	241.68	208.047	142.924	down
AC243964.3	39.7043	-2.31858	9.79e-09	1.73e-07	77.2566	50.9657	73.0681	19.6844	10.6691	6.58202	down
MAN1B1	1568.26	-1.08274	9.86e-09	1.74e-07	2320.87	2442.9	1698.55	1118.73	1018.9	809.588	down
PARP12	591.229	-1.36179	9.84e-09	1.74e-07	664.618	698.834	1226.42	286.517	300.512	370.474	down
BMPER	74.26	-1.60627	1.03e-08	1.82e-07	106.889	118.344	114.661	48.1173	29.34	28.2087	down
IFI35	262.975	-1.41878	1.06e-08	1.87e-07	314.318	301.475	549.697	127.948	155.591	128.82	down
PKP2	30.0853	-2.40655	1.06e-08	1.87e-07	58.207	38.8721	57.3304	8.7486	8.8909	8.4626	down
APLN	153.154	-1.64899	1.1e-08	1.94e-07	293.152	266.058	148.385	74.3631	87.1308	49.8353	down
GPR157	383.885	-1.02392	1.11e-08	1.95e-07	559.846	547.665	451.898	282.142	243.611	218.147	down
MTUS1	59.4003	-1.72623	1.11e-08	1.95e-07	86.7814	102.795	88.8059	20.7779	34.6745	22.5669	down
C7orf57	36.8014	-2.15451	1.11e-08	1.95e-07	60.3236	53.5571	69.6958	8.7486	11.5582	16.9252	down
ZNF93	95.4126	-1.39472	1.13e-08	1.98e-07	141.813	133.893	145.012	53.5852	58.6799	39.4921	down
SH3BP5	213.82	-1.13722	1.21e-08	2.11e-07	317.493	310.113	264.169	153.101	128.029	110.014	down
CA9	4548.45	-1.70366	1.24e-08	2.15e-07	6836.68	7035.85	7347.28	2638.8	2579.25	852.842	down
LLGL2	68.4281	-1.53169	1.24e-08	2.16e-07	96.3062	107.978	105.668	29.5265	39.12	31.9698	down
AC005829.2	27.3818	-2.73332	1.25e-08	2.18e-07	30.691	49.238	65.1993	5.46788	7.11272	6.58202	down
ERRFI1	8523.84	-1.13665	1.28e-08	2.22e-07	12915.6	14323.9	8336.51	5381.48	5563.04	4622.46	down
GMPR	124.363	-1.89084	1.31e-08	2.28e-07	128.055	175.356	294.521	34.9944	41.7872	71.4619	down
RRM1	764.229	-1.09673	1.36e-08	2.36e-07	928.137	985.624	1247.78	382.751	470.329	570.755	down
KRT80	65.4096	-1.86832	1.42e-08	2.44e-07	99.4811	111.433	102.295	21.8715	16.0036	41.3727	down
ISM1	44.9298	-2.21088	1.41e-08	2.44e-07	65.6152	67.3783	92.1783	17.4972	6.22363	20.6863	down
HMSD	38.5718	-2.59897	1.42e-08	2.44e-07	65.6152	57.8763	78.6888	3.28073	6.22363	19.7461	down
ACP7	166.735	-2.06701	1.45e-08	2.49e-07	212.72	209.046	400.189	30.6201	45.3436	102.491	down
ARG2	149.145	-1.45112	1.46e-08	2.51e-07	243.411	243.599	177.612	89.6732	89.7981	50.7756	down
PPIC	229.58	-1.10766	1.5e-08	2.57e-07	275.16	300.611	376.582	136.697	151.145	137.282	down
HLX	105.512	-1.33233	1.54e-08	2.64e-07	159.805	171.037	128.15	63.4274	54.2345	56.4173	down
ATF3	886.49	-1.39324	1.56e-08	2.68e-07	1102.76	1259.46	1546.8	374.003	347.634	688.291	down
KLHL4	18.4042	-3.67118	1.57e-08	2.68e-07	32.8076	34.553	35.972	4.3743	1.77818	0.940288	down
CLEC3B	54.8426	-2.07616	1.7e-08	2.89e-07	77.2566	96.7484	96.6748	19.6844	30.2291	8.4626	down
ARHGEF3	214.736	-1.06666	1.71e-08	2.9e-07	278.335	306.658	296.769	144.352	147.589	114.715	down
POC1A	141.626	-1.16193	1.84e-08	3.12e-07	178.854	204.727	211.336	77.6439	90.6872	86.5065	down
LINC01348	35.5402	-2.08748	1.95e-08	3.28e-07	63.4986	64.7869	47.2133	13.1229	13.3363	11.2835	down
NRM	267.341	-1.13529	1.97e-08	3.31e-07	380.991	374.036	359.72	208.873	143.143	137.282	down
SAMHD1	629.494	-1.33125	1.96e-08	3.31e-07	684.726	730.796	1326.47	340.102	359.192	335.683	down
B3GNT3	30.2108	-2.28851	1.99e-08	3.35e-07	52.9155	52.6933	47.2133	10.9358	6.22363	11.2835	down
MICE	29.9705	-2.23548	2.1e-08	3.52e-07	51.8572	51.8295	47.2133	8.7486	8.8909	11.2835	down
PSPHP1	17.844	-3.64078	2.1e-08	3.52e-07	38.0991	28.5062	33.7238	2.18715	2.66727	1.88058	down
SHROOM2	36.2223	-2.37024	2.18e-08	3.64e-07	80.4315	36.2806	68.5716	12.0293	11.5582	8.4626	down
USP37	227.85	-1.0326	2.21e-08	3.68e-07	289.977	343.802	294.521	136.697	142.254	159.849	down
ANXA8	39.5601	-2.33996	2.21e-08	3.68e-07	87.8397	57.0124	56.2063	20.7779	8.00181	7.52231	down
E2F2	45.255	-1.89893	2.23e-08	3.71e-07	67.7318	63.923	86.5576	14.2165	23.1163	15.9849	down
FAM133A	24.0394	-2.85615	2.25e-08	3.73e-07	31.7493	36.2806	60.7028	5.46788	5.33454	4.70144	down
GNAO1	44.1569	-1.90921	2.27e-08	3.76e-07	80.4315	79.4719	52.8339	17.4972	17.7818	16.9252	down
ING2	211.162	-1.1091	2.28e-08	3.77e-07	285.744	333.436	256.301	144.352	133.363	113.775	down
MAD2L1	266.755	-1.05183	2.33e-08	3.84e-07	364.058	358.487	368.713	203.405	142.254	163.61	down
PPP1R13B	162.918	-1.16613	2.4e-08	3.96e-07	197.904	225.458	261.921	86.3925	99.5781	106.253	down
STARD8	281.098	-1.38457	2.45e-08	4.04e-07	320.668	398.223	519.346	118.106	127.14	203.102	down
GRM1	30.4188	-2.73919	2.46e-08	4.05e-07	37.0408	53.5571	70.8199	4.3743	3.55636	13.164	down
TNFAIP8L3	83.8884	-1.61425	2.58e-08	4.21e-07	131.23	120.072	134.895	25.1522	35.5636	56.4173	down
FAM43B	35.6285	-2.32362	2.66e-08	4.34e-07	82.5481	59.6039	39.3444	7.65503	13.3363	11.2835	down
NDRG2	87.2089	-1.6277	2.72e-08	4.43e-07	105.831	139.94	156.253	41.5559	53.3454	26.3281	down
FAM161B	108.769	-1.27918	2.74e-08	4.46e-07	146.047	173.629	148.385	71.0824	54.2345	59.2382	down
ADRB2	64.0983	-1.56741	2.84e-08	4.6e-07	97.3645	100.204	94.4265	32.8073	23.1163	36.6712	down
JADE3	150.383	-1.45763	2.93e-08	4.74e-07	226.478	180.539	265.294	62.3338	60.4581	107.193	down
C21orf58	251.935	-1.11323	3.24e-08	5.18e-07	366.175	336.028	345.106	121.387	152.034	190.879	down
KDM7A	1303.99	-1.15811	3.27e-08	5.22e-07	2004.44	1995.44	1472.6	938.288	850.859	562.292	down
NPC1L1	59.8848	-2.00546	3.27e-08	5.22e-07	118.531	123.527	50.5856	21.8715	22.2272	22.5669	down
B3GNT5	607.283	-1.22083	3.34e-08	5.32e-07	708.009	694.515	1182.58	355.412	312.96	390.22	down
ARAP2	42.8081	-2.32577	3.37e-08	5.38e-07	41.2741	74.2889	102.295	13.1229	8.00181	17.8655	down
PPL	65.7488	-1.52379	3.48e-08	5.54e-07	102.656	110.57	84.3094	28.433	34.6745	33.8504	down
TMCC3	94.4997	-2.05803	3.54e-08	5.62e-07	119.589	101.068	245.059	27.3394	22.2272	51.7159	down
EFNA5	177.279	-1.47789	3.68e-08	5.84e-07	245.528	260.875	288.9	79.831	56.9018	131.64	down
FRMD5	52.98	-1.70792	3.69e-08	5.84e-07	76.1983	73.4251	97.7989	27.3394	18.6709	24.4475	down
FAM72B	33.6336	-2.24666	3.84e-08	6.07e-07	50.7988	45.7827	73.0681	13.1229	12.4473	6.58202	down
SNX10	37.1154	-2.08078	3.94e-08	6.22e-07	65.6152	54.421	62.951	19.6844	11.5582	8.4626	down
NOSTRIN	21.6005	-2.92077	4.11e-08	6.47e-07	39.1574	41.4636	35.972	2.18715	8.00181	2.82087	down
ARHGAP33	125.545	-1.29862	4.13e-08	6.49e-07	148.163	175.356	220.329	64.521	80.0181	64.8799	down
LGALS3BP	6765.65	-1.04847	4.14e-08	6.5e-07	8151.1	8587.28	10951.2	4692.53	4944.23	3267.5	down
AL139351.3	21.3914	-2.85479	4.16e-08	6.52e-07	34.9242	38.8721	40.4685	7.65503	2.66727	3.76115	down
SLC25A27	125.483	-1.22503	4.3e-08	6.74e-07	175.679	160.671	198.97	64.521	85.3526	67.7008	down
C9orf72	310.934	-1.00758	4.4e-08	6.88e-07	478.356	435.368	346.231	193.563	208.047	204.043	down
VAT1L	321.815	-1.39784	4.59e-08	7.14e-07	501.639	577.899	341.734	196.844	201.823	110.954	down
HELLPAR	23.4778	-2.64297	4.67e-08	7.26e-07	47.6239	31.0977	44.965	4.3743	6.22363	6.58202	down
TRIM7	46.5753	-1.73152	4.7e-08	7.3e-07	82.5481	70.8336	65.1993	20.7779	22.2272	17.8655	down
ALDH7A1	361.939	-1.00054	4.76e-08	7.39e-07	507.988	512.248	442.905	284.33	210.714	213.445	down
AC127496.5	47.5262	-1.73847	5.11e-08	7.93e-07	82.5481	77.7442	62.951	19.6844	17.7818	24.4475	down
OAS1	136.776	-3.66603	5.23e-08	8.09e-07	106.889	154.625	509.229	14.2165	16.8927	18.8058	down
MAF	28.1713	-2.88225	5.34e-08	8.24e-07	62.4403	57.0124	31.4755	10.9358	6.22363	0.940288	down
PPP1R3E	165.742	-1.16183	5.39e-08	8.32e-07	269.869	235.824	191.101	88.5796	108.469	100.611	down
KLF8	27.7932	-2.32695	5.57e-08	8.56e-07	50.7988	45.7827	44.965	9.84218	10.6691	4.70144	down
RAB6B	172.631	-1.19352	5.73e-08	8.79e-07	273.044	264.33	193.35	89.6732	96.9108	118.476	down
DCLK1	46.0265	-2.18309	6.08e-08	9.27e-07	48.6822	63.923	118.033	14.2165	11.5582	19.7461	down
EFNB1	1374.11	-1.02558	6.2e-08	9.44e-07	1835.11	1780.34	1978.46	1068.42	933.544	648.799	down
APCDD1L-DT	243.703	-1.05098	6.39e-08	9.7e-07	325.959	280.743	392.32	143.258	159.147	160.789	down
RPSAP47	21.283	-3.06083	6.39e-08	9.7e-07	38.0991	30.2339	47.2133	7.65503	3.55636	0.940288	down
LINC02688	27.115	-2.62284	6.49e-08	9.82e-07	37.0408	49.238	56.2063	7.65503	10.6691	1.88058	down
MALL	18.0581	-3.85629	6.56e-08	9.91e-07	41.2741	43.1912	17.986	2.18715	0.88909	2.82087	down
CASP10	50.3233	-1.7809	6.64e-08	1e-06	95.2478	63.923	78.6888	28.433	17.7818	17.8655	down
DUSP8	574.816	-1.06636	7.1e-08	1.07e-06	703.776	702.29	957.755	351.038	299.623	434.413	down
EPOP	311.636	-1.09314	7.1e-08	1.07e-06	439.198	405.998	444.029	225.277	214.271	141.043	down
LHX1-DT	31.0175	-2.17247	7.21e-08	1.08e-06	55.0321	51.8295	48.3374	8.7486	7.11272	15.0446	down
ZNF519	65.5017	-1.57046	7.77e-08	1.16e-06	88.898	84.6548	125.902	28.433	28.4509	36.6712	down
CNTD2	115.294	-1.7853	7.8e-08	1.16e-06	239.178	210.773	95.5506	65.6145	36.4527	44.1936	down
FGD6	159.922	-1.13357	7.96e-08	1.18e-06	202.137	207.318	258.549	101.703	83.5745	106.253	down
MTBP	93.7754	-1.28267	8.05e-08	1.19e-06	119.589	131.301	154.005	54.6788	55.1236	47.9547	down
SRCIN1	35.0787	-2.07416	8.04e-08	1.19e-06	73.0233	48.3742	51.7098	16.4036	11.5582	9.40288	down
AC004816.1	43.938	-1.83251	8.32e-08	1.22e-06	57.1487	87.2463	65.1993	16.4036	16.0036	21.6266	down
ATP8A1	39.4805	-2.03387	8.62e-08	1.26e-06	66.6735	72.5613	55.0821	10.9358	22.2272	9.40288	down
ERO1A	8883.58	-1.21772	9.08e-08	1.32e-06	14268.1	13411.7	10149.7	6246.5	5924.01	3301.35	down
AC068831.8	41.7942	-2.05666	9.04e-08	1.32e-06	51.8572	64.7869	89.93	7.65503	18.6709	17.8655	down
ATP6V0E2	220.021	-1.10863	9.22e-08	1.34e-06	268.811	274.696	370.961	122.48	128.029	155.148	down
TNFSF14	38.9882	-1.89615	9.3e-08	1.35e-06	57.1487	69.106	61.8269	10.9358	14.2254	20.6863	down
MAL2	32.0449	-2.17212	9.49e-08	1.38e-06	46.5656	43.1912	70.8199	8.7486	9.77999	13.164	down
CCDC15	37.2889	-1.90498	1.05e-07	1.51e-06	50.7988	60.4677	68.5716	17.4972	15.1145	11.2835	down
ANO9	86.3198	-1.41839	1.07e-07	1.54e-06	139.697	121.799	121.406	56.8659	47.1218	31.0295	down
GREB1L	79.435	-1.74647	1.08e-07	1.55e-06	105.831	118.344	150.633	16.4036	35.5636	49.8353	down
FUT3	49.9336	-2.13714	1.08e-07	1.55e-06	104.773	103.659	40.4685	15.3101	22.2272	13.164	down
CACNG4	16.2358	-3.46587	1.08e-07	1.55e-06	33.8659	28.5062	28.1031	3.28073	1.77818	1.88058	down
MELTF-AS1	73.4506	-1.44343	1.1e-07	1.57e-06	86.7814	114.025	127.026	34.9944	35.5636	42.313	down
CTNNAL1	486.752	-1.27985	1.1e-07	1.58e-06	557.729	692.788	850.963	217.622	218.716	382.697	down
RPS6KL1	73.7883	-1.54221	1.1e-07	1.58e-06	99.4811	100.204	136.019	30.6201	28.4509	47.9547	down
NHSL2	47.8521	-1.72849	1.13e-07	1.61e-06	66.6735	69.106	88.8059	22.9651	15.1145	24.4475	down
TCAF2	204.873	-1.36526	1.15e-07	1.64e-06	314.318	355.032	230.446	124.668	134.253	70.5216	down
MICB	493.742	-1.03919	1.18e-07	1.67e-06	613.819	594.312	810.494	276.675	285.398	381.757	down
CCDC144CP	39.7869	-1.96372	1.17e-07	1.67e-06	61.3819	75.1528	57.3304	9.84218	12.4473	22.5669	down
CCNE1	175.725	-1.13675	1.22e-07	1.73e-06	223.303	253.101	258.549	110.451	127.14	81.8051	down
RPSAP15	43.6988	-2.10919	1.32e-07	1.87e-06	42.3324	69.9698	104.544	19.6844	11.5582	14.1043	down
LINC01001	95.6109	-1.80715	1.4e-07	1.98e-06	189.437	193.497	71.944	34.9944	47.1218	36.6712	down
ARNT2	797.476	-1.00527	1.45e-07	2.05e-06	946.129	903.561	1383.8	556.63	507.67	487.069	down
DENND2D	75.3131	-1.60397	1.47e-07	2.08e-06	105.831	101.931	139.392	19.6844	41.7872	43.2533	down
ARHGEF35	26.6532	-2.58073	1.5e-07	2.11e-06	51.8572	32.8253	55.0821	4.3743	3.55636	12.2237	down
PHLDB2	1175.89	-1.17773	1.51e-07	2.12e-06	1432.95	1435.68	2098.74	808.152	798.403	481.428	down
HKDC1	20.0501	-3.14258	1.51e-07	2.12e-06	21.1662	48.3742	40.4685	1.09358	3.55636	5.64173	down
GATM	17.4368	-3.34951	1.63e-07	2.28e-06	29.6327	24.1871	42.7168	4.3743	0.88909	2.82087	down
HSH2D	18.8593	-2.90534	1.65e-07	2.32e-06	29.6327	29.37	42.7168	3.28073	5.33454	2.82087	down
FAM162A	1342.18	-1.23177	1.91e-07	2.65e-06	2111.33	2160.43	1465.86	904.387	919.319	491.771	down
RIMKLA	31.1328	-2.72578	1.98e-07	2.74e-06	66.6735	72.5613	25.8549	10.9358	8.8909	1.88058	down
CHRNB1	157.719	-1.29484	2.05e-07	2.83e-06	202.137	253.965	227.073	84.2053	60.4581	118.476	down
SFMBT1	103.478	-1.47688	2.1e-07	2.89e-06	143.93	159.808	161.874	32.8073	45.3436	77.1036	down
ANK1	137.124	-1.31611	2.1e-07	2.9e-06	195.787	204.727	195.598	103.89	72.9054	49.8353	down
ARHGEF39	139.545	-1.47149	2.12e-07	2.92e-06	263.519	190.041	173.115	77.6439	91.5763	41.3727	down
VIM	11774.2	-1.20978	2.21e-07	3.03e-06	19095.1	19873.2	11040	8225.87	7293.2	5117.99	down
AL590550.1	15.7396	-4.19707	2.27e-07	3.1e-06	17.9913	31.9615	40.4685	2.18715	0.88909	0.940288	down
NXNL2	32.156	-1.96612	2.29e-07	3.13e-06	50.7988	56.1486	49.4615	16.4036	9.77999	10.3432	down
H2BE1	27.2767	-2.50521	2.35e-07	3.21e-06	62.4403	48.3742	31.4755	2.18715	9.77999	9.40288	down
TCTN2	244.638	-1.09633	2.4e-07	3.26e-06	356.65	302.339	356.348	109.358	164.482	178.655	down
PAXIP1-AS2	125.228	-1.10076	2.43e-07	3.3e-06	182.029	175.356	161.874	87.486	68.4599	76.1634	down
ENO2	9433.53	-1.20534	2.45e-07	3.32e-06	15525.4	14639.2	9927.15	6592.07	6317.87	3599.42	down
PARD6B	119.792	-1.52303	2.45e-07	3.32e-06	149.222	171.037	223.701	34.9944	54.2345	85.5662	down
SEMA3C	403.944	-1.32161	2.48e-07	3.36e-06	537.621	542.482	681.22	159.662	169.816	332.862	down
TACSTD2	48.1328	-1.73391	2.64e-07	3.57e-06	70.9067	71.6975	84.3094	13.1229	18.6709	30.0892	down
HLA-F-AS1	53.0219	-1.58754	2.73e-07	3.67e-06	84.6647	62.1954	96.6748	25.1522	23.1163	26.3281	down
HROB	162.054	-1.07959	2.82e-07	3.8e-06	213.778	221.139	233.818	119.2	80.0181	104.372	down
CEP85	340.787	-1.03823	2.99e-07	4.01e-06	445.548	463.874	484.498	193.563	175.151	282.087	down
TEDC1	139.723	-1.32445	2.99e-07	4.01e-06	173.563	155.488	281.031	73.2696	84.4635	70.5216	down
RAET1G	47.1869	-1.62684	3.09e-07	4.14e-06	75.14	72.5613	70.8199	16.4036	28.4509	19.7461	down
ZDHHC12	208.335	-1.06835	3.11e-07	4.16e-06	302.676	276.424	279.907	99.5154	130.696	160.789	down
TRPV3	505.82	-1.22522	3.17e-07	4.23e-06	613.819	553.712	993.727	252.616	253.391	367.653	down
S100A7	15.1753	-3.8109	3.17e-07	4.23e-06	35.9825	20.7318	29.2273	3.28073	0.88909	0.940288	down
MAPK8IP1P2	35.9171	-1.85125	3.18e-07	4.24e-06	59.2653	49.238	64.0751	12.0293	18.6709	12.2237	down
PDLIM4	2993.27	-1.02752	3.24e-07	4.31e-06	3761.23	3742.95	4707.84	1651.3	1560.35	2535.96	down
SYCP2L	31.4699	-1.94895	3.26e-07	4.34e-06	43.3907	61.3316	48.3374	12.0293	12.4473	11.2835	down
MSH2	303.807	-1.04168	3.32e-07	4.41e-06	402.158	390.449	451.898	149.82	184.042	244.475	down
PAX8	250.999	-1.04651	3.37e-07	4.48e-06	393.691	299.747	334.989	191.376	157.369	128.82	down
DMAC2L	87.6028	-1.25232	3.47e-07	4.6e-06	111.122	126.982	138.267	49.2109	42.6763	57.3576	down
LDLR	888.18	-1.13405	3.53e-07	4.67e-06	864.639	1134.2	1718.79	520.542	552.125	538.785	down
AC072022.2	138.944	-1.07905	3.87e-07	5.08e-06	178.854	222.003	173.115	78.7374	90.6872	90.2677	down
AL732406.1	34.4091	-1.95844	3.97e-07	5.2e-06	46.5656	44.9189	76.4405	12.0293	13.3363	13.164	down
B3GNT4	34.8365	-2.16795	4e-07	5.23e-06	62.4403	76.8804	34.8479	17.4972	8.8909	8.4626	down
SEMA4B	1278.37	-1.11124	4.04e-07	5.28e-06	1980.1	1928.92	1413.03	877.048	937.99	533.144	down
C1orf226	27.8976	-2.1355	4.04e-07	5.28e-06	32.8076	53.5571	52.8339	9.84218	8.00181	10.3432	down
TUBB2B	219.776	-1.6037	4.25e-07	5.51e-06	383.108	405.134	223.701	137.791	120.027	48.895	down
SPC25	41.3606	-2.21144	4.46e-07	5.76e-06	75.14	35.4168	97.7989	18.5908	7.11272	14.1043	down
KLF7	894.116	-1.19811	4.54e-07	5.87e-06	1512.32	1541.06	744.171	520.542	537.899	508.696	down
WDR86	59.8597	-1.81476	4.56e-07	5.88e-06	85.7231	122.663	76.4405	39.3687	13.3363	21.6266	down
DHX58	162.059	-1.01514	4.64e-07	5.97e-06	215.895	199.544	243.935	110.451	91.5763	110.954	down
NMU	14.0299	-3.70812	4.73e-07	6.08e-06	24.3411	26.7786	28.1031	2.18715	0.88909	1.88058	down
ZMYND10	68.7017	-1.45795	4.93e-07	6.32e-06	106.889	122.663	78.6888	26.2458	38.2309	39.4921	down
SCD	2812.98	-1.15969	5.04e-07	6.44e-06	4159.16	4724.26	2967.69	1924.69	1990.67	1111.42	down
PRRG4	67.0027	-1.41639	5.07e-07	6.48e-06	89.9563	88.974	119.157	34.9944	27.5618	41.3727	down
DOC2A	76.2035	-1.31829	5.2e-07	6.63e-06	92.0729	127.846	112.413	36.088	41.7872	47.0144	down
LNCSRLR	24.7323	-2.26253	5.34e-07	6.78e-06	50.7988	42.3274	32.5996	4.3743	8.8909	9.40288	down
LIPH	16.4563	-2.94391	5.48e-07	6.96e-06	24.3411	27.6424	37.0961	3.28073	3.55636	2.82087	down
GNG7	61.3245	-1.75246	6.09e-07	7.65e-06	105.831	121.799	61.8269	34.9944	28.4509	15.0446	down
AL021578.1	18.4968	-2.71816	6.73e-07	8.39e-06	24.3411	42.3274	31.4755	5.46788	2.66727	4.70144	down
AK4	1488.33	-1.00953	6.86e-07	8.53e-06	2060.53	2061.95	1927.87	1099.04	1132.7	647.859	down
C2CD4C	115.673	-1.25895	6.86e-07	8.53e-06	179.913	169.31	148.385	86.3925	64.9036	45.1338	down
TSPOAP1	240.604	-1.04795	7e-07	8.69e-06	325.959	322.207	338.362	199.031	139.587	118.476	down
ITGB3	960.488	-1.0808	7.03e-07	8.72e-06	1645.67	1469.37	857.707	576.314	588.578	625.292	down
CSPG5	41.0064	-1.60135	7.09e-07	8.77e-06	56.0904	66.5145	66.3234	19.6844	19.56	17.8655	down
PIWIL2	98.5149	-2.09741	7.08e-07	8.77e-06	252.936	190.905	46.0891	36.088	29.34	35.731	down
APOBEC3B	51.0245	-2.09038	7.16e-07	8.83e-06	68.7901	55.2848	129.274	24.0587	7.11272	21.6266	down
AC006978.1	36.992	-1.80474	7.27e-07	8.96e-06	62.4403	46.6465	67.4475	16.4036	18.6709	10.3432	down
FOXO6	38.362	-1.86401	7.27e-07	8.96e-06	75.14	62.1954	47.2133	14.2165	9.77999	21.6266	down
SLC2A5	54.1425	-1.84109	7.42e-07	9.11e-06	95.2478	107.114	57.3304	21.8715	32.0072	11.2835	down
KIAA1549L	76.4668	-1.2894	7.46e-07	9.15e-06	101.598	115.753	114.661	33.9008	52.4563	40.4324	down
GBP4	22.1404	-3.09351	7.74e-07	9.46e-06	24.3411	21.5956	75.3164	4.3743	5.33454	1.88058	down
C3orf67	90.3576	-1.15555	7.78e-07	9.5e-06	130.172	135.621	114.661	49.2109	55.1236	57.3576	down
ARHGAP27	371.038	-1.13855	7.81e-07	9.52e-06	493.172	458.691	604.779	171.691	187.598	310.295	down
CPNE8	69.2046	-1.32221	7.86e-07	9.58e-06	91.0146	108.842	102.295	34.9944	32.0072	46.0741	down
AC025419.1	34.1016	-2.13092	8.06e-07	9.8e-06	42.3324	50.9657	77.5646	4.3743	12.4473	16.9252	down
ARHGDIB	43.8532	-1.80371	8.22e-07	9.97e-06	63.4986	52.6933	93.3024	13.1229	15.1145	25.3878	down
ZWILCH	218.858	-1.00549	8.34e-07	1.01e-05	273.044	285.926	329.369	173.878	116.471	134.461	down
AL133410.1	27.0397	-2.10622	8.62e-07	1.04e-05	52.9155	43.1912	38.2203	14.2165	7.11272	6.58202	down
DEPDC1B	87.3409	-1.55942	8.68e-07	1.05e-05	103.714	131.301	165.246	30.6201	64.0145	29.1489	down
BLACAT1	24.8041	-2.10573	8.71e-07	1.05e-05	47.6239	35.4168	40.4685	9.84218	8.8909	6.58202	down
LPO	46.4215	-1.68709	9.19e-07	1.1e-05	79.3732	66.5145	70.8199	31.7137	16.0036	14.1043	down
AC091057.1	57.1477	-1.35675	9.76e-07	1.16e-05	85.7231	81.1995	84.3094	34.9944	28.4509	28.2087	down
VSIR	80.6697	-1.30071	9.99e-07	1.19e-05	123.822	121.799	104.544	59.0531	40.009	34.7907	down
MBP	158.997	-1.53431	1.05e-06	1.24e-05	220.128	198.68	305.762	69.9888	40.009	119.417	down
RUBCNL	80.9033	-1.28895	1.09e-06	1.28e-05	134.405	93.2931	123.654	40.4623	40.009	53.5964	down
LAG3	51.2047	-1.60726	1.09e-06	1.28e-05	85.7231	94.1569	56.2063	28.433	25.7836	16.9252	down
CHML	103.522	-1.24153	1.09e-06	1.29e-05	149.222	125.255	169.743	72.176	42.6763	62.059	down
OAS2	160.075	-3.65543	1.17e-06	1.37e-05	120.647	183.995	600.283	13.1229	31.1181	11.2835	down
SFR1	105.97	-1.15117	1.21e-06	1.42e-05	157.688	139.94	148.385	60.1467	50.6781	78.9842	down
LRR1	173.344	-1.06335	1.22e-06	1.43e-05	237.061	195.224	282.155	126.855	91.5763	107.193	down
ACSL5	415.011	-1.17979	1.31e-06	1.53e-05	455.073	466.465	837.473	219.809	216.938	294.31	down
KLF4	352.525	-1.00575	1.33e-06	1.55e-05	357.709	504.474	571.056	216.528	262.282	203.102	down
ACTBL2	37.5061	-1.95536	1.33e-06	1.55e-05	46.5656	71.6975	65.1993	10.9358	23.1163	7.52231	down
MRPS6	2163.09	-1.17207	1.4e-06	1.62e-05	3158	4212.87	1778.37	1193.09	1312.3	1323.93	down
FANCM	84.2891	-1.33706	1.41e-06	1.63e-05	130.172	113.161	127.026	27.3394	50.6781	57.3576	down
VCAM1	98.8084	-1.50932	1.47e-06	1.68e-05	97.3645	144.259	206.839	54.6788	58.6799	31.0295	down
LINC00504	19.6479	-2.4858	1.47e-06	1.69e-05	30.691	26.7786	44.965	4.3743	3.55636	7.52231	down
AL139220.2	49.6258	-1.55441	1.49e-06	1.7e-05	87.8397	77.7442	61.8269	18.5908	32.0072	19.7461	down
SLC2A12	37.6593	-1.93641	1.49e-06	1.7e-05	46.5656	50.1018	86.5576	19.6844	8.00181	15.0446	down
LMCD1	101.65	-1.29858	1.54e-06	1.75e-05	130.172	188.314	123.654	52.4916	72.0163	43.2533	down
NEFM	38.1707	-1.67302	1.56e-06	1.78e-05	51.8572	63.923	62.951	10.9358	18.6709	20.6863	down
TTYH2	68.2931	-1.39431	1.57e-06	1.79e-05	117.472	108.842	76.4405	41.5559	39.12	26.3281	down
EBP	145.001	-1.04669	1.6e-06	1.82e-05	176.738	204.727	214.708	71.0824	104.024	98.7303	down
ASIC1	153.083	-1.16404	1.7e-06	1.92e-05	198.962	247.918	198.97	113.732	97.7999	61.1187	down
TRIML2	56.0454	-2.30322	1.76e-06	1.98e-05	53.9738	76.0166	156.253	22.9651	3.55636	23.5072	down
SENCR	19.5224	-2.37777	1.75e-06	1.98e-05	30.691	37.1445	32.5996	7.65503	6.22363	2.82087	down
CPS1	94.1343	-1.15815	1.76e-06	1.99e-05	124.881	157.216	114.661	56.8659	61.3472	49.8353	down
STAP2	140.933	-1.05452	1.82e-06	2.05e-05	173.563	201.271	204.591	109.358	85.3526	71.4619	down
RAB3IP	166.373	-1.1958	1.88e-06	2.1e-05	216.953	226.322	265.294	64.521	90.6872	134.461	down
LRG1	13.4334	-3.34928	1.89e-06	2.11e-05	31.7493	21.5956	21.3584	2.18715	0.88909	2.82087	down
NR3C2	40.007	-1.67646	1.91e-06	2.14e-05	63.4986	60.4677	62.951	20.7779	9.77999	22.5669	down
TAS2R4	56.0311	-1.66632	1.95e-06	2.17e-05	89.9563	109.706	61.8269	29.5265	32.0072	13.164	down
REEP6	91.2847	-1.14018	1.99e-06	2.21e-05	116.414	126.982	140.516	48.1173	64.9036	50.7756	down
CACNA1G	103.66	-1.12902	2.14e-06	2.36e-05	122.764	145.123	166.371	65.6145	51.5672	70.5216	down
CYP27B1	166.312	-1.02316	2.18e-06	2.4e-05	230.711	232.369	215.832	127.948	112.025	78.9842	down
TDRD7	170.793	-1.10344	2.21e-06	2.43e-05	191.554	223.731	296.769	85.2989	100.467	126.939	down
APOL3	142.537	-1.28882	2.27e-06	2.49e-05	161.921	156.352	301.266	85.2989	82.6854	67.7008	down
RAD51	74.4385	-1.31936	2.32e-06	2.55e-05	103.714	86.3825	136.019	31.7137	41.7872	47.0144	down
AC141557.2	16.6063	-2.81361	2.35e-06	2.57e-05	19.0496	38.8721	31.4755	1.09358	4.44545	4.70144	down
REXO5	31.9482	-2.32159	2.39e-06	2.61e-05	59.2653	42.3274	61.8269	14.2165	0.88909	13.164	down
CHAT	17.6758	-3.31642	2.45e-06	2.67e-05	37.0408	50.9657	10.1171	3.28073	0.88909	3.76115	down
LXN	170.291	-1.015	2.45e-06	2.68e-05	263.519	210.773	220.329	112.638	128.918	85.5662	down
FANCB	51.7409	-1.5222	2.45e-06	2.68e-05	65.6152	80.3357	89.93	22.9651	34.6745	16.9252	down
IQCG	159.004	-1.0206	2.55e-06	2.77e-05	237.061	230.641	180.984	120.293	101.356	83.6857	down
BLM	57.3239	-1.3889	2.56e-06	2.78e-05	63.4986	89.8378	101.171	27.3394	32.0072	30.0892	down
LINC02605	64.7213	-1.47712	2.58e-06	2.8e-05	67.7318	86.3825	138.267	33.9008	32.8963	29.1489	down
LINC01050	21.7427	-2.361	2.59e-06	2.8e-05	35.9825	43.1912	32.5996	6.56145	1.77818	10.3432	down
SHTN1	159.731	-1.23372	2.59e-06	2.81e-05	185.204	171.901	329.369	83.1117	101.356	87.4468	down
TESMIN	33.6267	-1.73619	2.63e-06	2.84e-05	56.0904	62.1954	40.4685	17.4972	14.2254	11.2835	down
SYTL1	56.4831	-1.50702	2.66e-06	2.87e-05	103.714	91.5654	60.7028	37.1816	22.2272	23.5072	down
TCAP	82.1575	-1.22508	2.73e-06	2.93e-05	121.706	139.076	91.0541	44.8366	42.6763	53.5964	down
TRBV12-5	13.2729	-3.57129	2.74e-06	2.94e-05	32.8076	13.8212	28.1031	2.18715	1.77818	0.940288	down
SCML2	85.4117	-1.18126	2.91e-06	3.11e-05	103.714	111.433	147.26	55.7723	44.4545	49.8353	down
RAD54L	139.082	-1.19869	3e-06	3.2e-05	167.213	171.037	254.052	101.703	58.6799	81.8051	down
CCDC69	157.224	-1.12239	3.19e-06	3.39e-05	178.854	191.769	287.776	108.264	99.5781	77.1036	down
AC107021.1	35.7395	-1.8599	3.33e-06	3.52e-05	73.0233	64.7869	34.8479	10.9358	19.56	11.2835	down
ARHGEF37	63.2573	-1.28461	3.37e-06	3.56e-05	111.122	83.791	79.8129	36.088	31.1181	37.6115	down
H2AC11	53.7605	-1.36914	3.57e-06	3.76e-05	80.4315	69.9698	87.6818	22.9651	25.7836	35.731	down
TMEM229B	24.9474	-1.9181	3.58e-06	3.77e-05	47.6239	38.8721	34.8479	10.9358	8.00181	9.40288	down
PIGZ	57.1693	-1.36509	3.6e-06	3.79e-05	80.4315	80.3357	92.1783	22.9651	26.6727	40.4324	down
PLEKHB1	31.5391	-1.89648	3.68e-06	3.86e-05	67.7318	39.7359	46.0891	6.56145	16.8927	12.2237	down
CCNA1	44.4889	-1.99657	3.72e-06	3.89e-05	37.0408	59.6039	122.53	16.4036	10.6691	20.6863	down
SLC25A10	71.591	-1.30763	3.73e-06	3.9e-05	116.414	96.7484	98.923	50.3045	25.7836	41.3727	down
DAW1	80.4486	-1.18046	3.76e-06	3.93e-05	102.656	104.523	134.895	39.3687	54.2345	47.0144	down
GAL3ST1	74.1207	-1.96204	3.85e-06	4.01e-05	151.338	173.629	38.2203	26.2458	19.56	35.731	down
DNMT3B	126.531	-1.05349	3.92e-06	4.07e-05	168.271	173.629	179.86	61.2402	75.5726	100.611	down
WNT11	37.2536	-1.89534	4.04e-06	4.18e-05	56.0904	90.7016	33.7238	17.4972	14.2254	11.2835	down
TFAP2A-AS1	25.452	-2.09073	4.22e-06	4.34e-05	55.0321	34.553	37.0961	14.2165	7.11272	4.70144	down
LDLRAD4	28.5931	-2.31841	4.22e-06	4.34e-05	55.0321	72.5613	19.1101	7.65503	11.5582	5.64173	down
CYP21A2	15.5105	-2.5443	4.27e-06	4.38e-05	26.4577	30.2339	24.7308	4.3743	4.44545	2.82087	down
CASZ1	29.4714	-1.98974	4.41e-06	4.5e-05	43.3907	34.553	67.4475	6.56145	8.8909	15.9849	down
LAMC2	307.052	-1.10674	4.61e-06	4.69e-05	406.391	422.41	453.022	171.691	122.694	266.102	down
HIF1A-AS3	267.658	-1.43146	4.66e-06	4.73e-05	486.822	459.555	252.928	172.785	168.038	65.8202	down
RCAN3	87.4957	-1.09892	4.81e-06	4.86e-05	140.755	107.978	115.785	57.9595	48.8999	53.5964	down
CLIC3	19.5428	-2.19515	4.86e-06	4.91e-05	27.516	39.7359	31.4755	6.56145	4.44545	7.52231	down
ZNF681	33.1021	-1.76766	5e-06	5.04e-05	56.0904	45.7827	56.2063	6.56145	14.2254	19.7461	down
DNAAF3	22.0811	-2.38134	5.09e-06	5.11e-05	51.8572	24.1871	38.2203	6.56145	9.77999	1.88058	down
AL353583.1	11.6576	-3.39301	5.58e-06	5.55e-05	21.1662	21.5956	22.4825	1.09358	2.66727	0.940288	down
DTX3L	650.897	-1.03942	5.7e-06	5.64e-05	694.251	723.021	1257.9	351.038	408.092	471.084	down
FBXO43	24.1	-1.98225	5.86e-06	5.79e-05	34.9242	31.0977	52.8339	6.56145	9.77999	9.40288	down
JPH1	32.5961	-1.79051	5.92e-06	5.85e-05	44.449	65.6507	46.0891	6.56145	17.7818	15.0446	down
LRRC36	42.7721	-1.43506	6.05e-06	5.96e-05	63.4986	74.2889	53.958	22.9651	23.1163	18.8058	down
PRSS23	486.803	-1.03899	6.07e-06	5.97e-05	685.784	862.961	450.774	322.605	347.634	251.057	down
RARRES1	76.7551	-1.19852	6.14e-06	6.04e-05	100.539	121.799	104.544	57.9595	40.8981	34.7907	down
ARL4C	265.016	-1.20801	6.26e-06	6.15e-05	450.84	450.917	231.57	130.135	124.473	202.162	down
HCP5	59.0582	-1.40289	6.5e-06	6.36e-05	85.7231	72.5613	105.668	19.6844	29.34	41.3727	down
SIK1	39.232	-1.63077	6.66e-06	6.5e-05	77.2566	53.5571	51.7098	22.9651	19.56	10.3432	down
PDPN	676.361	-1.00275	6.76e-06	6.6e-05	917.554	919.11	917.286	539.133	495.223	269.863	down
DUSP6	1917.95	-1.07338	7.1e-06	6.9e-05	2037.25	2207.07	3706.24	1024.68	975.332	1557.12	down
SUSD3	27.3897	-2.01239	7.12e-06	6.91e-05	39.1574	38.0083	58.4545	9.84218	15.1145	3.76115	down
C4orf47	241.051	-1.36154	7.16e-06	6.94e-05	437.082	434.504	194.474	142.165	160.036	78.0439	down
S100A2	64.4352	-1.24122	7.18e-06	6.96e-05	115.356	79.4719	83.1853	32.8073	39.12	36.6712	down
NIPAL1	46.6632	-1.45645	7.33e-06	7.09e-05	58.207	66.5145	85.4335	28.433	16.0036	25.3878	down
C19orf57	86.3773	-1.10677	7.36e-06	7.12e-05	120.647	113.161	127.026	60.1467	57.7908	39.4921	down
CLCA2	38.2461	-1.82886	7.42e-06	7.17e-05	33.8659	60.4677	89.93	15.3101	19.56	10.3432	down
RIBC2	25.0284	-1.84222	7.51e-06	7.25e-05	41.2741	35.4168	43.8409	13.1229	7.11272	9.40288	down
RAB20	220.845	-1.35345	7.72e-06	7.45e-05	373.583	443.142	158.502	118.106	139.587	92.1483	down
STON2	18.5529	-2.35492	7.82e-06	7.54e-05	22.2245	44.0551	29.2273	7.65503	5.33454	2.82087	down
AC109635.7	16.4265	-2.50164	7.96e-06	7.66e-05	22.2245	30.2339	33.7238	2.18715	2.66727	7.52231	down
CACNG6	18.281	-2.36055	8.17e-06	7.84e-05	25.3994	35.4168	33.7238	4.3743	8.8909	1.88058	down
PLAC4	43.5895	-1.47935	8.43e-06	8.06e-05	83.6064	66.5145	47.2133	22.9651	18.6709	22.5669	down
ELOVL7	484.863	-1.38768	8.48e-06	8.1e-05	630.752	623.682	902.672	381.658	262.282	108.133	down
KHDRBS3	332.435	-1.08324	8.61e-06	8.21e-05	455.073	497.563	429.416	154.194	155.591	302.773	down
CHMP4BP1	14.174	-2.79049	8.88e-06	8.45e-05	20.1079	34.553	21.3584	4.3743	0.88909	3.76115	down
ACOT4	32.7221	-1.69698	8.98e-06	8.54e-05	50.7988	37.1445	66.3234	17.4972	14.2254	10.3432	down
CES1P2	52.86	-1.95028	9.34e-06	8.87e-05	58.207	47.5104	154.005	13.1229	14.2254	30.0892	down
TAFA3	37.8116	-1.78529	9.58e-06	9.07e-05	68.7901	38.0083	74.1923	15.3101	8.00181	22.5669	down
CHGB	66.9082	-1.25373	9.84e-06	9.31e-05	82.5481	104.523	102.295	40.4623	46.2327	25.3878	down
INAVA	24.2818	-2.08978	1.01e-05	9.58e-05	32.8076	25.9147	62.951	6.56145	7.11272	10.3432	down
PLIN2	7696.05	-1.09894	1.02e-05	9.63e-05	10491	10019.5	11630.2	3442.58	3302.97	7290.06	down
RNF32	41.2523	-1.65927	1.03e-05	9.66e-05	76.1983	43.1912	74.1923	14.2165	12.4473	27.2684	down
AL138885.3	22.9532	-2.1557	1.04e-05	9.8e-05	40.2158	27.6424	48.3374	2.18715	7.11272	12.2237	down
C3orf35	284.346	-1.062	1.09e-05	0.000101796	462.481	468.193	245.059	195.75	182.263	152.327	down
GSTM1	23.3989	-2.00112	1.13e-05	0.000104977	26.4577	42.3274	47.2133	4.3743	11.5582	8.4626	down
UCP2	71.4876	-1.08657	1.23e-05	0.000113334	107.948	89.8378	100.047	41.5559	45.3436	44.1936	down
AL109918.1	89.4578	-1.21113	1.24e-05	0.000114241	105.831	139.94	138.267	31.7137	54.2345	66.7605	down
PLAAT3	197.475	-1.11027	1.24e-05	0.000114859	247.644	257.42	322.624	74.3631	118.249	164.55	down
KREMEN2	45.8566	-1.34773	1.28e-05	0.000118286	63.4986	56.1486	83.1853	22.9651	24.8945	24.4475	down
AC010615.2	66.7152	-1.2137	1.31e-05	0.000120587	73.0233	108.842	104.544	30.6201	40.009	43.2533	down
TNK1	195.773	-1.05006	1.32e-05	0.000121654	303.735	253.101	250.68	153.101	136.92	77.1036	down
PADI3	16.0751	-2.33542	1.33e-05	0.000121756	23.2828	33.6892	25.8549	4.3743	2.66727	6.58202	down
DOCK9	156.613	-1.20243	1.35e-05	0.000123341	212.72	252.237	205.715	53.5852	80.0181	135.402	down
VWA7	82.4211	-1.04202	1.37e-05	0.000124764	122.764	100.204	116.909	45.9302	55.1236	53.5964	down
CES3	48.944	-1.3688	1.39e-05	0.00012699	87.8397	78.6081	50.5856	26.2458	23.1163	27.2684	down
DAPK2	83.4337	-1.13175	1.41e-05	0.000128404	97.3645	118.344	136.019	41.5559	63.1254	44.1936	down
TRBC1	11.2931	-3.28767	1.43e-05	0.000129724	13.758	19.868	29.2273	2.18715	1.77818	0.940288	down
AC004233.2	20.6471	-2.09659	1.43e-05	0.000129938	24.3411	39.7359	39.3444	6.56145	3.55636	10.3432	down
AC068234.2	35.6046	-1.54162	1.46e-05	0.000132593	60.3236	60.4677	42.7168	14.2165	13.3363	22.5669	down
PLXNA4	19.5609	-2.0856	1.54e-05	0.000139122	31.7493	22.4594	43.8409	6.56145	7.11272	5.64173	down
CDS1	13.6829	-2.7444	1.57e-05	0.000140989	15.8746	32.8253	24.7308	3.28073	4.44545	0.940288	down
TUBB3	84.9836	-1.26547	1.6e-05	0.000143897	122.764	164.991	80.937	50.3045	54.2345	36.6712	down
AC073111.1	24.0137	-1.78914	1.62e-05	0.000145015	40.2158	30.2339	44.965	7.65503	10.6691	10.3432	down
DPP4	2104.52	-1.15808	1.63e-05	0.000146218	3013.01	3025.98	2880.01	1586.78	1533.68	587.68	down
ANXA3	103.942	-1.26576	1.67e-05	0.000149053	128.055	107.114	216.956	44.8366	53.3454	73.3425	down
SLC18A3	30.7957	-2.12717	1.7e-05	0.000151558	56.0904	60.4677	38.2203	17.4972	11.5582	0.940288	down
STK26	41.3724	-1.54415	1.73e-05	0.000153439	66.6735	44.0551	79.8129	15.3101	15.1145	27.2684	down
B4GALT6	106.93	-1.3396	1.77e-05	0.000156943	99.4811	150.306	222.577	44.8366	44.4545	79.9245	down
RFLNA	84.7689	-3.31424	1.8e-05	0.000159195	147.105	169.31	157.378	7.65503	1.77818	25.3878	down
ANXA8L1	16.8698	-2.29482	1.8e-05	0.000159263	31.7493	22.4594	32.5996	3.28073	2.66727	8.4626	down
KIF21A	118.37	-1.08144	1.82e-05	0.000160587	166.155	164.991	160.75	94.0475	46.2327	78.0439	down
LINC02544	10.2042	-3.85297	1.85e-05	0.000162285	24.3411	21.5956	12.3654	1.09358	0.88909	0.940288	down
SIK1B	505.46	-1.12599	1.88e-05	0.00016486	647.685	740.298	738.55	375.096	377.863	153.267	down
F12	27.0758	-1.63741	1.93e-05	0.000169191	46.5656	44.0551	35.972	13.1229	13.3363	9.40288	down
DRD4	183.452	-1.14541	1.95e-05	0.000171029	300.56	317.888	156.253	137.791	95.1326	93.0885	down
XAF1	93.4844	-1.56187	1.96e-05	0.000171438	83.6064	101.068	247.308	38.2751	58.6799	31.9698	down
SMPD3	71.9219	-1.07017	1.97e-05	0.000172051	94.1895	113.161	91.0541	43.743	48.0109	41.3727	down
AL606834.1	37.518	-1.60525	2.08e-05	0.00018076	49.7405	44.0551	80.937	15.3101	11.5582	23.5072	down
KCTD14	28.2096	-1.61793	2.09e-05	0.000181555	45.5073	34.553	51.7098	10.9358	12.4473	14.1043	down
CPA4	406.962	-4.53794	2.13e-05	0.000184085	1236.11	1078.05	62.951	30.6201	29.34	4.70144	down
NR6A1	46.705	-1.79223	2.24e-05	0.000192621	78.3149	73.4251	73.0681	14.2165	35.5636	5.64173	down
LIMCH1	190.385	-1.00865	2.33e-05	0.000200213	236.003	239.28	303.514	127.948	154.702	80.8648	down
RAB42	91.5907	-1.05335	2.37e-05	0.000202654	110.064	107.114	161.874	57.9595	54.2345	58.2979	down
CACNG8	83.0401	-1.1501	2.42e-05	0.000206441	132.289	115.753	103.42	57.9595	57.7908	31.0295	down
AL109615.3	64.8459	-1.11999	2.44e-05	0.000207775	89.9563	78.6081	104.544	32.8073	41.7872	41.3727	down
HCN3	104.095	-1.06748	2.45e-05	0.000208319	146.047	116.616	169.743	67.8017	77.3508	47.0144	down
EGFLAM	23.5886	-1.8243	2.53e-05	0.000214941	41.2741	41.4636	31.4755	4.3743	9.77999	13.164	down
FP565260.3	107.355	-1.31985	2.56e-05	0.000217537	111.122	117.48	243.935	73.2696	56.0127	42.313	down
GAD1	16.441	-2.15139	2.61e-05	0.000220781	32.8076	26.7786	23.6066	4.3743	3.55636	7.52231	down
BNIPL	89.5738	-1.28214	2.65e-05	0.000224325	161.921	157.216	71.944	41.5559	57.7908	47.0144	down
LINC02015	37.5744	-1.55092	2.7e-05	0.000227523	42.3324	45.7827	85.4335	15.3101	17.7818	18.8058	down
KDM7A-DT	78.1288	-1.34732	2.73e-05	0.000230088	152.397	130.438	62.951	44.8366	47.1218	31.0295	down
KISS1R	32.4565	-2.03755	2.75e-05	0.000231737	83.6064	61.3316	16.8619	12.0293	12.4473	8.4626	down
KLK1	14.7611	-2.61281	2.8e-05	0.000234745	24.3411	19.0041	34.8479	7.65503	1.77818	0.940288	down
WHRN	975.937	-1.04683	2.82e-05	0.000236065	1600.16	1694.82	736.302	662.707	630.365	531.263	down
TMEM38A	85.6175	-1.05559	2.82e-05	0.000236354	136.522	126.982	91.0541	45.9302	58.6799	54.5367	down
MMP28	9.75218	-3.37487	2.91e-05	0.000243126	21.1662	15.5488	17.986	1.09358	1.77818	0.940288	down
MISP3	66.7351	-1.27612	2.92e-05	0.000243955	100.539	79.4719	111.288	30.6201	24.8945	53.5964	down
AKR1C3	55.0943	-1.28395	2.95e-05	0.000245664	61.3819	78.6081	101.171	22.9651	38.2309	28.2087	down
ZNF114	26.7806	-1.70435	2.99e-05	0.000249106	30.691	45.7827	50.5856	8.7486	8.8909	15.9849	down
LINC02154	38.5878	-1.61929	3.03e-05	0.000251846	67.7318	76.0166	35.972	25.1522	10.6691	15.9849	down
ASIC4	115.556	-1.63393	3.19e-05	0.000263714	228.595	248.782	64.0751	38.2751	35.5636	78.0439	down
BST2	32.6034	-2.02725	3.19e-05	0.000263714	40.2158	35.4168	86.5576	20.7779	8.8909	3.76115	down
SARDH	100.818	-1.36249	3.55e-05	0.000289598	157.688	144.259	146.136	72.176	64.9036	19.7461	down
SNHG30	108.741	-1.02055	3.58e-05	0.000292075	149.222	129.574	168.619	47.0237	80.9072	77.1036	down
ROBO4	86.7056	-1.27783	3.6e-05	0.000293458	98.4228	139.94	140.516	30.6201	36.4527	74.2828	down
ZNF492	17.6711	-2.18264	3.65e-05	0.000296665	30.691	22.4594	37.0961	1.09358	6.22363	8.4626	down
KCNS1	26.8204	-1.93093	3.73e-05	0.000302515	63.4986	49.238	19.1101	10.9358	11.5582	6.58202	down
ZNF100	79.3006	-1.08786	3.73e-05	0.000303023	114.297	110.57	105.668	66.7081	40.009	38.5518	down
RIPK4	28.8461	-1.63509	3.76e-05	0.000304385	42.3324	48.3742	44.965	6.56145	19.56	11.2835	down
AL365181.3	133.809	-1.1743	3.83e-05	0.000309547	174.621	153.761	242.811	59.0531	56.0127	116.596	down
VTN	48.5909	-1.26556	3.83e-05	0.000309574	60.3236	83.791	67.4475	22.9651	22.2272	34.7907	down
MED12L	12.9829	-2.64431	3.83e-05	0.000309574	12.6997	24.1871	32.5996	1.09358	3.55636	3.76115	down
MVK	62.6346	-1.25593	3.89e-05	0.00031409	107.948	87.2463	77.5646	19.6844	38.2309	45.1338	down
NUP62CL	15.4818	-2.23242	4.06e-05	0.000326117	19.0496	31.9615	28.1031	6.56145	5.33454	1.88058	down
IL6R	174.293	-1.08692	4.08e-05	0.000327297	241.295	272.969	213.584	95.1411	66.6817	156.088	down
RAD51B	34.5615	-1.52743	4.22e-05	0.000337675	38.0991	57.8763	62.951	18.5908	20.4491	9.40288	down
JPH2	35.3104	-1.93984	4.41e-05	0.000350853	74.0817	75.1528	24.7308	10.9358	5.33454	21.6266	down
SLIT2	360.119	-1.19614	4.55e-05	0.000361553	375.7	423.274	746.419	166.223	136.92	312.176	down
ADM5	89.4477	-1.17134	4.68e-05	0.000370439	112.181	164.127	104.544	67.8017	55.1236	32.9101	down
OXTR	64.1831	-1.09522	4.82e-05	0.000380118	89.9563	73.4251	105.668	37.1816	34.6745	44.1936	down
ARHGEF10	125.631	-1.07379	4.91e-05	0.000386288	195.787	220.275	106.792	79.831	70.2381	80.8648	down
OAS3	410.51	-2.47584	4.92e-05	0.00038732	303.735	448.325	1410.78	96.2346	131.585	72.4022	down
AL035461.3	13.8075	-2.17106	5.26e-05	0.000411255	23.2828	23.3233	23.6066	4.3743	3.55636	4.70144	down
AC005586.2	14.9806	-2.47872	5.32e-05	0.000416226	32.8076	31.0977	14.6136	7.65503	0.88909	2.82087	down
STPG1	54.1991	-1.16395	5.37e-05	0.000419173	71.965	68.2422	91.0541	25.1522	30.2291	38.5518	down
HOXA-AS2	73.5056	-1.03349	5.48e-05	0.000426421	96.3062	102.795	104.544	33.9008	48.0109	55.477	down
SERPINB4	471.078	-2.15752	5.61e-05	0.000434705	597.945	577.899	1220.8	95.1411	82.6854	251.997	down
MEST	154.355	-1.12392	5.67e-05	0.000438524	230.711	290.245	130.399	67.8017	96.0217	110.954	down
HCAR1	15.0728	-2.28927	5.83e-05	0.000449731	35.9825	13.8212	28.1031	4.3743	5.33454	2.82087	down
MTSS1	1104.54	-1.01201	5.91e-05	0.000455179	1557.83	1516.01	1459.11	561.004	446.323	1086.97	down
CTSW	101.726	-1.04782	5.98e-05	0.000459368	117.472	122.663	180.984	74.3631	46.2327	68.6411	down
H2BC9	28.8368	-1.51581	6.15e-05	0.000471475	56.0904	40.5998	35.972	13.1229	16.8927	10.3432	down
GRHL1	26.3431	-1.62884	6.27e-05	0.000479064	31.7493	46.6465	44.965	15.3101	6.22363	13.164	down
NIPAL4	22.9433	-1.9023	6.46e-05	0.000491581	49.7405	31.0977	31.4755	14.2165	2.66727	8.4626	down
ANKRD18EP	35.3308	-1.34471	6.51e-05	0.000495248	60.3236	52.6933	43.8409	19.6844	21.3382	14.1043	down
FAAP24	51.6637	-1.15641	6.6e-05	0.000501105	70.9067	71.6975	77.5646	26.2458	39.12	24.4475	down
DNAJC6	38.6821	-1.28047	6.97e-05	0.000525729	61.3819	52.6933	55.0821	27.3394	18.6709	16.9252	down
CDKL2	14.5544	-2.24211	6.98e-05	0.000526326	26.4577	18.1403	30.3514	2.18715	2.66727	7.52231	down
CNNM1	63.356	-1.09931	7.08e-05	0.000532873	84.6647	111.433	69.6958	33.9008	40.009	40.4324	down
PAK6	15.5814	-2.09537	7.32e-05	0.000550192	33.8659	19.868	24.7308	7.65503	2.66727	4.70144	down
ZFP36	1296.59	-1.10736	7.35e-05	0.000551783	1201.18	1380.39	2874.39	618.964	655.259	1049.36	down
TMEM92	64.4901	-1.15604	7.46e-05	0.000558186	118.531	82.0634	74.1923	34.9944	48.0109	29.1489	down
HHLA3	65.1155	-1.07618	7.59e-05	0.000567412	105.831	89.8378	76.4405	30.6201	40.009	47.9547	down
CCNO	54.9669	-1.12993	7.61e-05	0.000568298	81.4898	77.7442	73.0681	39.3687	35.5636	22.5669	down
TMEM178A	48.0106	-1.16203	7.62e-05	0.00056896	74.0817	70.8336	59.5786	31.7137	30.2291	21.6266	down
TDRKH	66.9416	-1.14236	7.82e-05	0.000581893	98.4228	88.1101	97.7989	30.6201	29.34	57.3576	down
PLAC8	13.5582	-2.32458	8.15e-05	0.00060358	23.2828	27.6424	19.1101	7.65503	1.77818	1.88058	down
SFTPB	22.7364	-1.71016	8.2e-05	0.000606199	48.6822	32.8253	26.979	7.65503	7.11272	13.164	down
STEAP4	12.1264	-2.35437	8.21e-05	0.000607211	19.0496	17.2765	26.979	2.18715	4.44545	2.82087	down
CALB2	181.949	-1.10044	8.32e-05	0.000614053	305.851	322.207	136.019	119.2	120.027	88.3871	down
GATA4	13.7595	-2.15515	8.38e-05	0.000618258	29.6327	22.4594	17.986	3.28073	3.55636	5.64173	down
B4GALNT3	9.37261	-2.9597	8.48e-05	0.000624966	11.6414	20.7318	19.1101	1.09358	1.77818	1.88058	down
N4BP3	138.779	-1.33425	8.88e-05	0.000652126	248.703	266.922	100.047	84.2053	94.2435	38.5518	down
ETF1P2	18.8055	-1.86856	8.98e-05	0.000658454	26.4577	31.0977	34.8479	2.18715	9.77999	8.4626	down
EXPH5	25.2565	-1.87177	9.01e-05	0.000660695	21.1662	52.6933	49.4615	16.4036	7.11272	4.70144	down
ZNF887P	14.1622	-2.1845	9.03e-05	0.000661856	28.5744	22.4594	21.3584	3.28073	1.77818	7.52231	down
KMT2E-AS1	67.0348	-1.09574	9.14e-05	0.000668402	88.898	95.8846	96.6748	34.9944	29.34	56.4173	down
AC013394.1	41.4201	-1.36806	9.16e-05	0.000669751	52.9155	70.8336	61.8269	13.1229	32.8963	16.9252	down
KIF5C	20.066	-1.80629	9.33e-05	0.000680437	27.516	44.9189	24.7308	8.7486	9.77999	4.70144	down
EFNA3	57.6335	-1.36783	9.34e-05	0.000680924	97.3645	117.48	42.7168	27.3394	36.4527	24.4475	down
UCA1	11.8052	-2.6139	9.68e-05	0.0007023	9.52478	31.0977	22.4825	2.18715	1.77818	3.76115	down
PIK3C2B	79.5037	-1.08067	9.89e-05	0.000716448	109.006	132.165	91.0541	56.8659	56.9018	31.0295	down
ANKFN1	9.82682	-2.72461	0.000100716	0.000727722	17.9913	14.685	20.2343	3.28073	0.88909	1.88058	down
PRKCQ	17.5673	-2.2762	0.000102662	0.000740415	39.1574	41.4636	10.1171	6.56145	6.22363	1.88058	down
SAP30-DT	105.472	-1.47342	0.000104724	0.000754165	192.612	187.45	102.295	53.5852	80.9072	15.9849	down
SYN3	18.8586	-1.99886	0.00010566	0.000759786	31.7493	26.7786	35.972	1.09358	5.33454	12.2237	down
TP73	31.9127	-1.53613	0.000110181	0.00079025	58.207	31.9615	57.3304	22.9651	10.6691	10.3432	down
TRBV12-4	15.0927	-1.94648	0.0001115	0.000798244	24.3411	23.3233	26.979	7.65503	3.55636	4.70144	down
MIR1-1HG-AS1	18.4605	-1.86117	0.000115295	0.000821189	37.0408	24.1871	29.2273	5.46788	3.55636	11.2835	down
AL499602.1	19.5014	-1.86403	0.000118303	0.000839845	24.3411	20.7318	50.5856	7.65503	7.11272	6.58202	down
LINC00887	20.0193	-2.69002	0.000119287	0.000845911	53.9738	49.238	4.4965	8.7486	1.77818	1.88058	down
EHF	148.533	-1.38966	0.000120068	0.000850829	128.055	156.352	384.451	40.4623	74.6836	107.193	down
AOC1	15.5316	-2.42864	0.000125436	0.000884039	15.8746	15.5488	50.5856	2.18715	7.11272	1.88058	down
TIGD3	27.8415	-1.54625	0.000126282	0.000889362	31.7493	56.1486	41.5926	6.56145	16.8927	14.1043	down
SPINT2	37.5604	-1.38612	0.000130005	0.000913409	40.2158	57.0124	71.944	12.0293	16.8927	27.2684	down
IL12RB2	56.4959	-1.52341	0.000131079	0.000919817	116.414	88.1101	56.2063	44.8366	24.0054	9.40288	down
ELANE	25.9831	-2.28642	0.00013405	0.000938615	67.7318	54.421	12.3654	14.2165	6.22363	0.940288	down
NGEF	43.8776	-1.32874	0.000137948	0.000961788	80.4315	72.5613	41.5926	26.2458	14.2254	28.2087	down
AC011503.2	11.2596	-2.34705	0.00013924	0.000970093	22.2245	12.9574	23.6066	3.28073	2.66727	2.82087	down
PRSS53	361.738	-1.02013	0.000146228	0.00101443	640.277	512.248	339.486	294.172	250.723	133.521	down
AC024588.1	19.9015	-1.85065	0.000149263	0.00103475	33.8659	19.0041	44.965	4.3743	11.5582	5.64173	down
GPAT3	147.004	-1.16833	0.000150868	0.00104365	159.805	181.403	288.9	62.3338	55.1236	134.461	down
SULT1A1	52.254	-1.24961	0.000152388	0.00105117	48.6822	78.6081	101.171	20.7779	26.6727	37.6115	down
RAD54B	40.526	-1.259	0.000154046	0.00106148	45.5073	69.106	62.951	17.4972	30.2291	17.8655	down
VWA5B2	63.3432	-1.11244	0.000155469	0.00106919	103.714	97.6122	66.3234	37.1816	48.8999	26.3281	down
RTN4R	32.5879	-1.39206	0.000160153	0.00109735	48.6822	47.5104	50.5856	20.7779	20.4491	7.52231	down
AL627309.6	15.5811	-1.89991	0.000161924	0.00110793	22.2245	19.868	34.8479	6.56145	6.22363	3.76115	down
ZNF85	37.8421	-1.20452	0.000163469	0.00111654	57.1487	54.421	51.7098	27.3394	20.4491	15.9849	down
BCHE	18.3036	-1.80182	0.00016838	0.00114566	33.8659	26.7786	28.1031	12.0293	6.22363	2.82087	down
MYO7A	35.9842	-1.25091	0.000174032	0.00117959	62.4403	51.8295	42.7168	25.1522	17.7818	15.9849	down
OVCH1-AS1	26.3756	-1.37342	0.000178468	0.00120338	34.9242	44.0551	39.3444	15.3101	13.3363	11.2835	down
ONECUT2	18.9503	-1.77837	0.000179114	0.00120648	33.8659	34.553	23.6066	5.46788	12.4473	3.76115	down
LINC02535	34.7689	-1.46758	0.000189752	0.00126851	40.2158	44.0551	75.3164	12.0293	10.6691	26.3281	down
ZNF90	32.6069	-1.24763	0.00019573	0.00130442	53.9738	41.4636	47.2133	17.4972	20.4491	15.0446	down
DDX11-AS1	31.0364	-1.37073	0.00019781	0.00131738	43.3907	55.2848	40.4685	17.4972	8.8909	20.6863	down
TEX14	14.4198	-1.94493	0.000198085	0.00131876	23.2828	22.4594	25.8549	6.56145	1.77818	6.58202	down
AKR1B15	13.2768	-1.96887	0.000205138	0.00135968	23.2828	20.7318	22.4825	2.18715	5.33454	5.64173	down
LINC02392	82.4156	-1.30162	0.000205699	0.001362	169.329	136.484	58.4545	64.521	34.6745	31.0295	down
AP000695.2	29.5114	-1.48538	0.000209221	0.00137876	52.9155	46.6465	35.972	20.7779	15.1145	5.64173	down
ARHGAP8	29.7648	-1.58189	0.000209484	0.00137956	62.4403	54.421	22.4825	17.4972	14.2254	7.52231	down
NPR1	13.7372	-1.89986	0.000209473	0.00137956	21.1662	19.868	26.979	4.3743	5.33454	4.70144	down
GPR156	10.4026	-2.37967	0.000211955	0.00139254	17.9913	16.4127	20.2343	2.18715	0.88909	4.70144	down
FAM167B	50.7904	-1.07635	0.000213471	0.00140156	78.3149	76.8804	57.3304	37.1816	24.0054	31.0295	down
POU5F1	14.7145	-1.81018	0.00021728	0.0014256	24.3411	21.5956	25.8549	5.46788	4.44545	6.58202	down
AC141557.1	10.6015	-2.40586	0.000219319	0.00143512	26.4577	10.3659	19.1101	2.18715	2.66727	2.82087	down
LINC00921	31.3761	-1.33318	0.000223929	0.00145989	55.0321	34.553	50.5856	13.1229	13.3363	21.6266	down
DOCK3	64.1248	-1.01173	0.000232058	0.00150733	67.7318	105.387	91.0541	45.9302	42.6763	31.9698	down
MUC2	21.9737	-1.70647	0.000233956	0.00151763	21.1662	25.9147	58.4545	9.84218	8.00181	8.4626	down
TTC9	43.1892	-1.12702	0.000240695	0.00155772	45.5073	68.2422	69.6958	27.3394	25.7836	22.5669	down
AL021807.1	34.0737	-1.43213	0.000240997	0.00155864	35.9825	78.6081	40.4685	18.5908	20.4491	10.3432	down
COMTD1	46.8597	-1.10074	0.000242639	0.00156718	76.1983	61.3316	60.7028	19.6844	28.4509	34.7907	down
TPPP	25.1891	-1.44892	0.000243242	0.00156901	40.2158	46.6465	28.1031	13.1229	8.00181	15.0446	down
AC026333.4	11.5604	-2.0746	0.000245925	0.00158291	22.2245	17.2765	19.1101	4.3743	3.55636	2.82087	down
TRIM14	111.407	-1.10543	0.000249124	0.00160004	98.4228	128.71	243.935	82.0182	54.2345	61.1187	down
NOD1	44.0389	-1.07558	0.000253833	0.00162653	59.2653	69.106	56.2063	27.3394	22.2272	30.0892	down
ABCG2	51.4307	-1.15753	0.000260114	0.00166077	53.9738	73.4251	93.3024	20.7779	26.6727	40.4324	down
C3AR1	120.358	-1.00903	0.000260223	0.00166092	121.706	152.033	222.577	95.1411	81.7963	48.895	down
AP001469.1	62.4486	-1.15963	0.00026424	0.00168381	69.8484	70.8336	127.026	47.0237	36.4527	23.5072	down
AL499627.1	22.778	-1.5026	0.000270083	0.00171711	24.3411	41.4636	39.3444	13.1229	7.11272	11.2835	down
FAM189A1	23.1658	-1.48873	0.000273148	0.0017332	28.5744	38.8721	39.3444	10.9358	6.22363	15.0446	down
FRZB	70.7607	-1.21085	0.000277566	0.00175723	101.598	154.625	50.5856	43.743	37.3418	36.6712	down
PCDHB15	17.616	-1.61744	0.000278415	0.00176146	26.4577	31.9615	24.7308	8.7486	5.33454	8.4626	down
CLDN9	20.9764	-1.47511	0.000278984	0.00176448	34.9242	31.0977	30.3514	12.0293	7.11272	10.3432	down
PXMP2	28.878	-1.40107	0.000282314	0.00178357	38.0991	30.2339	62.951	10.9358	16.0036	15.0446	down
MARVELD2	30.9433	-1.43738	0.00028454	0.00179554	40.2158	58.7401	42.7168	5.46788	16.8927	21.6266	down
DKK1	86.2602	-1.46373	0.000285074	0.00179833	140.755	143.395	112.413	18.5908	17.7818	84.626	down
LINC02649	44.9636	-1.5666	0.000293625	0.00184569	102.656	88.974	19.1101	19.6844	18.6709	20.6863	down
AL035071.2	16.3982	-1.81375	0.00029616	0.00185803	24.3411	22.4594	33.7238	2.18715	5.33454	10.3432	down
LINC02657	12.1665	-2.27545	0.000296776	0.0018613	22.2245	12.0935	29.2273	1.09358	1.77818	6.58202	down
TAF4B	81.4994	-1.06277	0.000298809	0.00187284	123.822	152.897	64.0751	50.3045	47.1218	50.7756	down
RPS5P2	20.69	-1.86904	0.000304133	0.00190499	20.1079	53.5571	28.1031	14.2165	5.33454	2.82087	down
LINC01215	24.7941	-1.74281	0.0003143	0.00195734	29.6327	23.3233	67.4475	4.3743	8.00181	15.9849	down
TINCR	123.259	-2.17171	0.000314513	0.00195804	249.761	316.16	69.6958	51.398	34.6745	17.8655	down
AGAP2	50.675	-1.03606	0.000319765	0.0019863	75.14	63.923	71.944	29.5265	40.009	23.5072	down
LTA	8.80654	-2.52295	0.000330097	0.00204136	16.9329	15.5488	14.6136	1.09358	0.88909	3.76115	down
CAPN11	14.9318	-1.85064	0.000334941	0.00206607	24.3411	25.9147	23.6066	2.18715	9.77999	3.76115	down
AL133330.1	39.3651	-1.16675	0.000357771	0.00219301	53.9738	63.923	51.7098	14.2165	21.3382	31.0295	down
VGLL2	8.91111	-2.75528	0.00036375	0.00222717	8.46647	12.0935	28.1031	1.09358	0.88909	2.82087	down
DEPTOR	14.6348	-2.05114	0.000371047	0.00226441	9.52478	23.3233	41.5926	3.28073	4.44545	5.64173	down
LINC02541	17.5871	-1.55025	0.000376538	0.00229576	31.7493	25.9147	24.7308	7.65503	8.8909	6.58202	down
GRIN1	26.5307	-1.70809	0.000388238	0.00235898	49.7405	54.421	23.6066	15.3101	14.2254	1.88058	down
SLC17A7	15.9291	-1.67934	0.000391926	0.00237768	25.3994	24.1871	26.979	5.46788	9.77999	3.76115	down
AL022323.3	12.3865	-2.11519	0.00039205	0.00237769	24.3411	12.0935	26.979	4.3743	0.88909	5.64173	down
LINC02783	8.64675	-2.47004	0.000408195	0.00246333	13.758	12.0935	20.2343	2.18715	2.66727	0.940288	down
AL627309.7	19.7427	-1.44371	0.000415396	0.00249982	28.5744	32.8253	29.2273	7.65503	8.8909	11.2835	down
ACOT1	41.4586	-1.26763	0.000416571	0.00250457	83.6064	63.0592	35.972	30.6201	20.4491	15.0446	down
TPD52L1	44.1119	-1.0249	0.000428553	0.00256631	57.1487	67.3783	58.4545	28.433	22.2272	31.0295	down
CMTM8	24.3644	-1.42376	0.000435135	0.00259934	38.0991	28.5062	44.965	8.7486	8.00181	17.8655	down
AL355916.2	17.0032	-1.72526	0.000437218	0.00260778	16.9329	25.9147	39.3444	9.84218	6.22363	3.76115	down
DPY19L2P1	25.1821	-1.36132	0.000440279	0.00262203	38.0991	48.3742	26.979	13.1229	15.1145	9.40288	down
BBOF1	54.1227	-1.00207	0.000442295	0.00263242	91.0146	55.2848	77.5646	30.6201	37.3418	32.9101	down
ETV7	21.0787	-1.62175	0.00044544	0.0026479	22.2245	24.1871	53.958	7.65503	6.22363	12.2237	down
LINC01929	16.9157	-1.59612	0.000447192	0.0026567	27.516	27.6424	24.7308	9.84218	8.00181	3.76115	down
PRR19	29.4345	-1.26574	0.000451564	0.0026794	33.8659	43.1912	52.8339	18.5908	17.7818	10.3432	down
IL22RA1	18.2339	-1.61385	0.000455106	0.00269535	31.7493	31.9615	22.4825	13.1229	4.44545	5.64173	down
TMPO-AS1	48.1754	-1.07856	0.000458229	0.00271151	61.3819	51.8295	89.93	31.7137	22.2272	31.9698	down
GKAP1	60.2605	-1.00679	0.000462241	0.00272697	57.1487	85.5187	106.792	31.7137	40.8981	39.4921	down
IGSF9B	31.866	-1.53215	0.000462874	0.00272988	52.9155	76.8804	19.1101	14.2165	18.6709	9.40288	down
ATP1A2	20.1129	-1.60607	0.000463303	0.00273158	44.449	32.8253	17.986	10.9358	9.77999	4.70144	down
AL158163.1	18.7003	-1.55073	0.000464565	0.00273488	26.4577	36.2806	24.7308	12.0293	8.00181	4.70144	down
VWA2	27.8992	-1.21379	0.000473003	0.00277617	40.2158	35.4168	46.0891	16.4036	14.2254	15.0446	down
ALX4	25.9674	-1.2525	0.000474493	0.00278407	38.0991	33.6892	42.7168	12.0293	14.2254	15.0446	down
TBC1D29P	12.8782	-1.97558	0.000475727	0.00278795	16.9329	31.0977	16.8619	2.18715	2.66727	7.52231	down
STAC2	24.0825	-1.61831	0.000481626	0.00281913	59.2653	40.5998	14.6136	10.9358	11.5582	7.52231	down
CDA	28.143	-1.25404	0.000508496	0.00295599	43.3907	49.238	31.4755	10.9358	16.8927	16.9252	down
MPIG6B	26.3435	-1.33611	0.000509566	0.00296132	42.3324	50.9657	24.7308	15.3101	11.5582	13.164	down
IL1RAPL1	13.8525	-1.87418	0.00051883	0.00300796	14.8163	21.5956	32.5996	3.28073	8.00181	2.82087	down
AL451050.2	7.51923	-2.81717	0.000519585	0.00300967	8.46647	21.5956	11.2413	1.09358	1.77818	0.940288	down
SMTNL1	28.9573	-1.41655	0.000521577	0.00301941	49.7405	55.2848	26.979	18.5908	6.22363	16.9252	down
CD5	19.0569	-1.495	0.00052493	0.00303702	35.9825	30.2339	22.4825	5.46788	8.8909	11.2835	down
UPK1A	27.7561	-1.2251	0.000540794	0.0031205	42.3324	46.6465	32.5996	12.0293	16.0036	16.9252	down
DPY19L2P2	62.8536	-1.16919	0.000556682	0.0031951	102.656	79.4719	88.8059	62.3338	22.2272	21.6266	down
TBILA	56.5929	-1.05585	0.000560968	0.00321714	77.2566	56.1486	104.544	26.2458	30.2291	45.1338	down
ROR1-AS1	104.744	-1.35303	0.00056453	0.00323442	193.671	238.416	40.4685	61.2402	54.2345	40.4324	down
AC018529.2	18.0825	-1.54685	0.000576289	0.00329115	21.1662	23.3233	40.4685	9.84218	7.11272	6.58202	down
DBH-AS1	24.6927	-1.34372	0.000577365	0.00329633	25.3994	44.0551	41.5926	15.3101	13.3363	8.4626	down
REM2	70.8931	-1.08294	0.000578083	0.00329946	123.822	121.799	53.958	33.9008	37.3418	54.5367	down
AC010335.1	22.8707	-1.35402	0.000583003	0.00332267	33.8659	38.8721	30.3514	14.2165	13.3363	6.58202	down
TM4SF19	16.7059	-1.63756	0.000586385	0.00333999	30.691	31.0977	17.986	6.56145	3.55636	10.3432	down
PRELP	6.66167	-3.00892	0.000603821	0.00342728	11.6414	16.4127	8.993	1.09358	0.88909	0.940288	down
AL645728.2	20.5837	-1.6835	0.000614873	0.00348291	28.5744	57.0124	13.4895	9.84218	8.00181	6.58202	down
SERTAD4	36.7405	-1.14138	0.000622911	0.00352127	46.5656	50.9657	60.7028	13.1229	29.34	19.7461	down
LONRF3	101.669	-1.00306	0.000630876	0.00356216	100.539	122.663	197.846	72.176	78.2399	38.5518	down
HHIP	13.2872	-1.77817	0.000636743	0.00359425	20.1079	30.2339	14.6136	6.56145	4.44545	3.76115	down
KCNJ12	21.9841	-1.46356	0.000643936	0.00363065	22.2245	26.7786	52.8339	10.9358	10.6691	8.4626	down
CCR5AS	9.18967	-2.14773	0.000647417	0.00364499	16.9329	13.8212	16.8619	1.09358	2.66727	3.76115	down
SOX8	109.605	-1.06642	0.000649225	0.00365306	193.671	200.407	67.4475	57.9595	66.6817	71.4619	down
RDM1	23.8498	-1.31728	0.000667655	0.00374452	29.6327	38.8721	38.2203	14.2165	7.11272	15.0446	down
MANEAL	57.6848	-1.0272	0.000668973	0.0037501	98.4228	52.6933	89.93	26.2458	35.5636	43.2533	down
UPK1A-AS1	18.5665	-1.5192	0.000672709	0.00376779	41.2741	24.1871	21.3584	10.9358	8.00181	5.64173	down
ZNF732	18.8718	-1.4875	0.000694064	0.00386849	30.691	19.0041	38.2203	8.7486	6.22363	10.3432	down
KEL	9.83654	-2.08273	0.00070536	0.00391911	22.2245	13.8212	14.6136	1.09358	4.44545	2.82087	down
GPR78	10.1342	-2.06541	0.000709649	0.00393845	20.1079	10.3659	21.3584	4.3743	1.77818	2.82087	down
RYR1	20.574	-1.52071	0.000729825	0.00404279	45.5073	36.2806	14.6136	8.7486	8.8909	9.40288	down
CECR7	13.3176	-1.71404	0.000732125	0.00405165	24.3411	18.1403	22.4825	2.18715	7.11272	5.64173	down
GNG13	22.4941	-1.35156	0.00074792	0.00412967	22.2245	38.8721	40.4685	14.2165	9.77999	9.40288	down
AC108676.1	17.1261	-1.53623	0.000751069	0.00414354	21.1662	22.4594	37.0961	5.46788	6.22363	10.3432	down
ADAMTS9-AS1	41.7563	-1.0736	0.000752275	0.00414704	55.0321	43.1912	78.6888	19.6844	26.6727	27.2684	down
AD000813.1	8.37413	-2.37171	0.000759252	0.00418275	21.1662	12.0935	11.2413	1.09358	0.88909	3.76115	down
ZNF883	35.1868	-1.09873	0.000759684	0.00418395	58.207	51.8295	39.3444	24.0587	15.1145	22.5669	down
AC083899.1	18.7273	-1.64976	0.000763091	0.00419916	41.2741	36.2806	12.3654	7.65503	4.44545	10.3432	down
BX322639.1	16.2922	-1.47167	0.000782799	0.00430275	26.4577	26.7786	22.4825	6.56145	8.8909	6.58202	down
LINC00707	11.4602	-1.8704	0.000806586	0.00441605	19.0496	26.7786	11.2413	4.3743	3.55636	3.76115	down
GFRA2	20.4844	-1.59	0.000808673	0.00442007	28.5744	48.3742	20.2343	13.1229	9.77999	2.82087	down
SOX17	32.9059	-1.36062	0.000825727	0.00450186	33.8659	44.9189	70.8199	9.84218	9.77999	28.2087	down
ITGB1-DT	73.6702	-1.02951	0.000832088	0.00453274	89.9563	69.9698	148.385	36.088	35.5636	62.059	down
EPHA1-AS1	13.3581	-1.93773	0.000852044	0.00463238	31.7493	27.6424	7.86888	5.46788	1.77818	5.64173	down
ZNF66	18.4305	-1.38818	0.00088915	0.00480328	25.3994	25.0509	33.7238	10.9358	8.8909	6.58202	down
S1PR4	7.25116	-2.41497	0.00090643	0.00488039	14.8163	13.8212	10.1171	1.09358	1.77818	1.88058	down
ARHGAP11B	16.9297	-1.5388	0.000938044	0.00501457	27.516	34.553	17.986	3.28073	9.77999	8.4626	down
RPL29P19	19.1231	-1.33263	0.000979732	0.00520884	25.3994	29.37	31.4755	12.0293	8.00181	8.4626	down
IFI6	810.323	-1.43339	0.000985722	0.00523497	878.397	1003.76	1867.17	524.916	408.092	179.595	down
ESR2	68.8574	-1.04775	0.0010026	0.00530433	110.064	114.025	65.1993	52.4916	50.6781	20.6863	down
SLPI	24.4034	-1.60485	0.00100352	0.0053055	44.449	62.1954	10.1171	7.65503	9.77999	12.2237	down
BNC1	37.0629	-1.18753	0.00105331	0.00553355	40.2158	38.8721	83.1853	14.2165	19.56	26.3281	down
LINC02257	15.9106	-2.00488	0.00106857	0.00560017	38.0991	36.2806	6.74475	9.84218	3.55636	0.940288	down
FOXD4L1	14.0471	-1.5662	0.00106949	0.00560346	26.4577	23.3233	16.8619	7.65503	6.22363	3.76115	down
NAP1L4P1	25.5823	-1.27929	0.0010846	0.00567033	29.6327	31.0977	53.958	7.65503	14.2254	16.9252	down
MGARP	45.1309	-1.04429	0.00111223	0.00578382	84.6647	62.1954	42.7168	33.9008	27.5618	19.7461	down
LINC00964	11.6918	-1.77222	0.00111655	0.00580162	17.9913	12.9574	26.979	2.18715	5.33454	4.70144	down
PLA2G7	41.9091	-1.22343	0.00112847	0.00585423	50.7988	39.7359	94.4265	22.9651	11.5582	31.9698	down
PRR36	13.3473	-1.63076	0.00117025	0.00603081	21.1662	21.5956	21.3584	8.7486	5.33454	1.88058	down
ADAMTS3	37.9633	-1.00719	0.00117475	0.00605239	46.5656	62.1954	49.4615	18.5908	29.34	21.6266	down
AADAC	12.426	-2.10459	0.0011806	0.00607612	23.2828	5.18295	35.972	5.46788	0.88909	3.76115	down
RPS2P55	6.66822	-2.53372	0.00120027	0.00615456	13.758	7.77442	14.6136	1.09358	0.88909	1.88058	down
LINC01705	32.4809	-1.37907	0.00121038	0.00619989	70.9067	59.6039	17.986	21.8715	15.1145	9.40288	down
DHRS2	34.8757	-1.06799	0.00122372	0.0062567	43.3907	60.4677	43.8409	20.7779	26.6727	14.1043	down
LINC01529	15.3235	-1.52304	0.00125542	0.00639863	35.9825	17.2765	19.1101	7.65503	5.33454	6.58202	down
ARC	34.2858	-1.14431	0.00126813	0.00645158	31.7493	68.2422	48.3374	14.2165	17.7818	25.3878	down
ESPN	19.6899	-1.32212	0.00127618	0.00648575	24.3411	39.7359	24.7308	12.0293	9.77999	7.52231	down
HTR1D	15.8264	-1.66225	0.00128815	0.00654149	11.6414	37.1445	28.1031	3.28073	4.44545	10.3432	down
ADAMTS16	10.1822	-1.7771	0.00130436	0.00661861	16.9329	19.868	13.4895	4.3743	2.66727	3.76115	down
PDIA2	29.3934	-1.32228	0.00130794	0.0066316	61.3819	53.5571	17.986	15.3101	17.7818	10.3432	down
NPHS1	11.4742	-1.90097	0.00133359	0.00674413	22.2245	27.6424	7.86888	6.56145	2.66727	1.88058	down
AC005921.4	26.0503	-1.17798	0.00135384	0.00683589	24.3411	46.6465	42.7168	14.2165	13.3363	15.0446	down
FAM13A-AS1	80.3707	-1.07633	0.00136687	0.00689271	139.697	143.395	58.4545	55.7723	60.4581	24.4475	down
CD6	7.25341	-2.59582	0.00137473	0.00693053	17.9913	18.1403	3.37238	2.18715	0.88909	0.940288	down
CYP21A1P	22.4784	-1.50278	0.00139376	0.00701018	57.1487	32.8253	15.7378	15.3101	4.44545	9.40288	down
RUNDC3A-AS1	28.1075	-1.61285	0.0014089	0.00707045	68.7901	58.7401	7.86888	14.2165	12.4473	6.58202	down
CAVIN2	43.7706	-1.10721	0.00149942	0.00743982	50.7988	43.1912	94.4265	20.7779	35.5636	17.8655	down
KANSL1-AS1	20.153	-1.30921	0.00149983	0.00743997	29.6327	26.7786	34.8479	6.56145	7.11272	15.9849	down
AUXG01000058.1	91.909	-2.48319	0.00150604	0.00746504	252.936	234.96	13.4895	16.4036	19.56	14.1043	down
DHH	20.4762	-1.26085	0.0015081	0.00746958	28.5744	37.1445	25.8549	6.56145	11.5582	13.164	down
AC092168.2	29.4094	-1.16788	0.00150936	0.00747203	46.5656	45.7827	35.972	17.4972	23.1163	7.52231	down
SLC22A3	10.7205	-1.75354	0.0015137	0.00749158	16.9329	21.5956	14.6136	1.09358	4.44545	5.64173	down
DMRTA1	26.85	-1.302	0.00154237	0.0076103	16.9329	45.7827	58.4545	15.3101	13.3363	11.2835	down
ACTN2	13.5734	-1.49127	0.00155123	0.00764626	27.516	17.2765	19.1101	6.56145	5.33454	5.64173	down
SPNS3	21.1185	-1.25237	0.00156436	0.00768763	21.1662	37.1445	35.972	8.7486	13.3363	10.3432	down
TYMSOS	21.0363	-1.27499	0.00156371	0.00768763	30.691	43.1912	20.2343	12.0293	10.6691	9.40288	down
CMKLR1	13.063	-1.69898	0.0015638	0.00768763	34.9242	14.685	14.6136	2.18715	4.44545	7.52231	down
HOXA2	35.9571	-1.09941	0.00158381	0.00776556	52.9155	58.7401	42.7168	15.3101	32.8963	13.164	down
PDZD7	42.9994	-1.04801	0.00163264	0.00795692	57.1487	65.6507	58.4545	40.4623	23.1163	13.164	down
KCNT1	69.0805	-1.21309	0.00164496	0.00800894	156.63	111.433	37.0961	51.398	39.12	18.8058	down
AC004898.1	11.5096	-1.61917	0.00174302	0.00840808	15.8746	16.4127	23.6066	2.18715	5.33454	5.64173	down
FERMT1	31.0381	-1.024	0.00178052	0.00856621	45.5073	35.4168	49.4615	22.9651	16.8927	15.9849	down
NAT16	14.8957	-1.90727	0.00178573	0.00858701	38.0991	25.0509	12.3654	12.0293	0.88909	0.940288	down
MX2	118.058	-1.93002	0.00182366	0.00873923	91.0146	128.71	385.575	28.433	59.569	15.0446	down
ADGRF4	24.5894	-1.15017	0.00188381	0.00898325	48.6822	29.37	29.2273	10.9358	13.3363	15.9849	down
SLC35G5	14.6415	-1.44124	0.00192027	0.00913702	27.516	20.7318	20.2343	7.65503	8.8909	2.82087	down
RN7SL535P	16.0277	-1.40671	0.0019332	0.00918507	30.691	25.9147	17.986	4.3743	11.5582	5.64173	down
LINC02137	8.82333	-2.12532	0.0019451	0.0092236	10.5831	7.77442	28.1031	1.09358	4.44545	0.940288	down
SUN3	13.5389	-1.46614	0.00198696	0.00939692	15.8746	28.5062	19.1101	7.65503	4.44545	5.64173	down
AC112777.1	25.7964	-1.21219	0.00201174	0.00949337	23.2828	45.7827	44.965	18.5908	7.11272	15.0446	down
ADRB1	7.84331	-1.96085	0.00208843	0.00981249	8.46647	13.8212	17.986	2.18715	1.77818	2.82087	down
SERPINA6	7.79993	-1.95439	0.00211503	0.00991142	8.46647	14.685	16.8619	2.18715	1.77818	2.82087	down
ACTN3	28.8795	-1.31816	0.00213395	0.00998786	68.7901	49.238	13.4895	15.3101	14.2254	12.2237	down
H1-4	21.0132	-1.18864	0.00215916	0.0100913	39.1574	26.7786	26.979	7.65503	14.2254	11.2835	down
RAB7B	30.7412	-1.00537	0.00216434	0.0101082	39.1574	53.5571	35.972	17.4972	21.3382	16.9252	down
AL033397.2	5.57473	-2.56851	0.00221107	0.0102821	13.758	7.77442	8.993	1.09358	0.88909	0.940288	down
AC008543.1	11.2124	-1.63914	0.00227015	0.0105142	10.5831	25.0509	19.1101	3.28073	2.66727	6.58202	down
AL450322.2	14.803	-1.65492	0.00230776	0.0106655	17.9913	15.5488	39.3444	1.09358	3.55636	11.2835	down
ASB9	8.2389	-1.86069	0.00230964	0.0106691	9.52478	19.868	12.3654	2.18715	2.66727	2.82087	down
INSC	53.15	-1.27332	0.00231483	0.0106906	120.647	100.204	19.1101	27.3394	34.6745	16.9252	down
RIBC1	16.989	-1.31093	0.00233964	0.0107745	27.516	27.6424	22.4825	3.28073	10.6691	10.3432	down
AC015813.5	26.239	-1.18957	0.00236624	0.010879	27.516	37.1445	51.7098	6.56145	21.3382	13.164	down
KY	10.9767	-1.61796	0.00237871	0.010926	22.2245	11.2297	20.2343	2.18715	6.22363	3.76115	down
ELFN1	66.1684	-1.06507	0.00242897	0.0111176	123.822	123.527	34.8479	45.9302	28.4509	40.4324	down
AL645939.6	20.7949	-1.33773	0.0024461	0.0111776	35.9825	27.6424	31.4755	19.6844	6.22363	3.76115	down
BICDL1	27.5198	-1.10393	0.00247749	0.0113051	29.6327	43.1912	46.0891	12.0293	10.6691	23.5072	down
SLAMF7	11.5836	-1.49966	0.00248517	0.0113344	13.758	19.0041	22.4825	3.28073	5.33454	5.64173	down
RPL10P12	21.111	-1.12095	0.00249802	0.0113695	26.4577	30.2339	34.8479	13.1229	9.77999	12.2237	down
MEFV	17.3681	-1.37969	0.00252172	0.0114613	34.9242	19.0041	26.979	4.3743	14.2254	4.70144	down
CXCR4	30.0121	-1.12988	0.00253255	0.0114971	61.3819	45.7827	23.6066	12.0293	22.2272	15.0446	down
PPP1R9A	9.14578	-1.77152	0.00255535	0.011579	11.6414	13.8212	20.2343	5.46788	0.88909	2.82087	down
AC112907.3	29.1731	-1.08576	0.00255903	0.0115928	44.449	56.1486	24.7308	14.2165	20.4491	15.0446	down
SCAT2	23.0785	-1.15844	0.00261221	0.0117929	30.691	26.7786	43.8409	13.1229	7.11272	16.9252	down
LINC01711	20.9201	-1.18583	0.00262215	0.0118157	26.4577	26.7786	39.3444	9.84218	7.11272	15.9849	down
DMKN	46.8492	-1.00081	0.0026298	0.0118392	66.6735	70.8336	58.4545	47.0237	24.0054	14.1043	down
AC144652.1	32.0633	-1.0723	0.00263301	0.0118482	27.516	49.238	60.7028	15.3101	14.2254	25.3878	down
RGMB-AS1	105.027	-1.65051	0.002673	0.0119839	221.187	192.633	104.544	19.6844	16.8927	75.2231	down
AL662797.1	16.4697	-1.58095	0.00270304	0.0120982	34.9242	32.8253	12.3654	1.09358	4.44545	13.164	down
OIP5	23.6122	-1.0366	0.00277651	0.0123711	32.8076	33.6892	33.7238	13.1229	14.2254	14.1043	down
LINC00482	23.016	-1.25971	0.00278326	0.0123906	42.3324	31.9615	29.2273	21.8715	8.00181	4.70144	down
MPZL3	8.65417	-1.75943	0.00278591	0.012396	16.9329	16.4127	10.1171	1.09358	2.66727	4.70144	down
OTUB2	17.2068	-1.19771	0.00281369	0.0124967	24.3411	28.5062	23.6066	7.65503	10.6691	8.4626	down
ZNF826P	27.2743	-1.06868	0.00289759	0.012782	52.9155	32.8253	31.4755	9.84218	17.7818	18.8058	down
ZNF488	9.39422	-1.71986	0.00290986	0.0128332	11.6414	25.0509	10.1171	2.18715	2.66727	4.70144	down
LINC02263	10.9237	-1.60957	0.00296291	0.0130376	16.9329	13.8212	22.4825	7.65503	0.88909	3.76115	down
ABHD12B	26.5405	-1.21383	0.00303432	0.0132888	56.0904	46.6465	15.7378	13.1229	9.77999	17.8655	down
AC117488.1	9.71149	-1.6063	0.00304441	0.013324	10.5831	19.868	16.8619	5.46788	2.66727	2.82087	down
MROCKI	6.20607	-2.25805	0.0031107	0.0135775	10.5831	18.1403	4.4965	2.18715	0.88909	0.940288	down
MYO5B	18.7506	-1.1577	0.00312457	0.0136258	32.8076	25.0509	24.7308	8.7486	8.00181	13.164	down
NXPH2	15.1963	-1.38666	0.0031346	0.0136571	14.8163	18.1403	38.2203	4.3743	6.22363	9.40288	down
AC096720.2	29.3381	-1.00141	0.00313999	0.0136717	39.1574	45.7827	38.2203	22.9651	19.56	10.3432	down
DCAF4L1	32.6969	-1.10778	0.00317634	0.0138052	47.6239	61.3316	32.5996	28.433	18.6709	7.52231	down
Z94721.3	7.14706	-1.95934	0.00318852	0.0138458	15.8746	7.77442	13.4895	1.09358	0.88909	3.76115	down
AL441992.2	29.2917	-1.02286	0.00320961	0.0139188	58.207	35.4168	30.3514	20.7779	16.8927	14.1043	down
AL118523.1	15.1868	-1.29025	0.00322429	0.0139762	20.1079	22.4594	26.979	3.28073	8.8909	9.40288	down
HMGN2P5	13.2825	-1.44479	0.00323005	0.013995	24.3411	13.8212	24.7308	6.56145	1.77818	8.4626	down
AC010519.1	11.2685	-1.51362	0.00326371	0.0141157	24.3411	16.4127	13.4895	4.3743	7.11272	1.88058	down
AC012459.1	25.5701	-1.01997	0.00332713	0.0143454	40.2158	36.2806	31.4755	20.7779	12.4473	12.2237	down
KRT4	18.4967	-1.213	0.00332665	0.0143454	21.1662	26.7786	34.8479	8.7486	5.33454	14.1043	down
DCDC2C	35.5958	-1.33341	0.00338979	0.0145833	89.9563	65.6507	8.993	14.2165	16.8927	17.8655	down
GRIP1	21.7796	-1.10073	0.00346513	0.0148451	27.516	30.2339	37.0961	6.56145	14.2254	15.0446	down
LINC00973	108.423	-1.61421	0.00358311	0.0152666	114.297	127.846	294.521	13.1229	30.2291	70.5216	down
LINC00520	55.0744	-1.06442	0.00358404	0.0152672	87.8397	95.0207	53.958	17.4972	16.8927	59.2382	down
TTPA	12.433	-1.37571	0.00364184	0.015483	19.0496	15.5488	23.6066	4.3743	3.55636	8.4626	down
RTKN2	25.2899	-1.08359	0.00377663	0.0159967	34.9242	31.9615	42.7168	14.2165	21.3382	6.58202	down
NPM1P9	7.51726	-1.77498	0.00380293	0.0160973	9.52478	13.8212	14.6136	4.3743	0.88909	1.88058	down
AC064869.1	7.27447	-1.92228	0.00382542	0.0161717	15.8746	17.2765	4.4965	3.28073	1.77818	0.940288	down
LINC00514	25.5077	-1.17703	0.00396086	0.0166324	34.9242	28.5062	50.5856	3.28073	16.0036	19.7461	down
ALDH1A2	25.3478	-1.27298	0.00396415	0.016639	28.5744	45.7827	41.5926	12.0293	22.2272	1.88058	down
ZNF365	24.8842	-1.15212	0.00402161	0.0168331	50.7988	42.3274	16.8619	9.84218	10.6691	18.8058	down
AC018553.2	10.2151	-1.52613	0.0040713	0.0169754	19.0496	10.3659	20.2343	3.28073	1.77818	6.58202	down
ZBED9	12.3204	-1.3507	0.00408105	0.0170087	14.8163	19.0041	23.6066	6.56145	7.11272	2.82087	down
MYO5C	12.6208	-1.44176	0.00422736	0.0175173	9.52478	25.9147	24.7308	6.56145	7.11272	1.88058	down
AC104695.3	16.6752	-1.21038	0.00427306	0.0176841	28.5744	32.8253	13.4895	8.7486	8.8909	7.52231	down
AC092718.7	17.1437	-1.15202	0.00433463	0.0178933	28.5744	21.5956	25.8549	8.7486	12.4473	5.64173	down
PRC1	13.4091	-1.31428	0.00438062	0.0180564	19.0496	17.2765	25.8549	4.3743	3.55636	10.3432	down
SEC14L4	17.0338	-1.40152	0.00446836	0.0183636	26.4577	40.5998	13.4895	10.9358	9.77999	0.940288	down
MYPN	23.8979	-1.02929	0.00455707	0.0186574	44.449	36.2806	21.3584	12.0293	14.2254	15.0446	down
RAD9B	8.519	-1.63282	0.00456292	0.0186752	22.2245	11.2297	8.993	2.18715	1.77818	4.70144	down
AC022211.3	22.0132	-1.06802	0.00462742	0.0188898	34.9242	35.4168	24.7308	12.0293	7.11272	17.8655	down
AL137918.1	13.41	-1.33194	0.00464466	0.0189483	27.516	19.0041	15.7378	10.9358	4.44545	2.82087	down
FAM72D	10.2386	-1.42362	0.00467326	0.019049	10.5831	19.0041	19.1101	5.46788	4.44545	2.82087	down
NT5M	25.9303	-1.01671	0.00467785	0.0190597	45.5073	42.3274	22.4825	15.3101	18.6709	11.2835	down
PRG2	23.2516	-1.00382	0.00478094	0.019426	33.8659	39.7359	24.7308	16.4036	10.6691	14.1043	down
AC012640.1	9.09768	-1.69109	0.00478403	0.0194314	23.2828	18.1403	4.4965	3.28073	4.44545	0.940288	down
SERPINH1P1	7.97559	-1.63785	0.00479298	0.0194596	12.6997	11.2297	15.7378	5.46788	1.77818	0.940288	down
RN7SKP296	6.1292	-1.89854	0.0047958	0.0194664	9.52478	15.5488	6.74475	2.18715	0.88909	1.88058	down
AL133444.1	21.5352	-1.11169	0.00486697	0.0197148	28.5744	26.7786	39.3444	7.65503	7.11272	19.7461	down
ST8SIA5	19.9706	-1.09889	0.0049752	0.0200781	33.8659	31.0977	22.4825	6.56145	8.8909	16.9252	down
CTRB2	13.7212	-1.62003	0.00498176	0.0201004	31.7493	34.553	2.24825	6.56145	5.33454	1.88058	down
TMC6	26.6345	-1.11195	0.00501248	0.0201971	33.8659	48.3742	34.8479	13.1229	24.8945	4.70144	down
FOSB	467.507	-1.27953	0.00501761	0.0202115	373.583	551.12	1236.54	165.13	145.811	332.862	down
FAM182B	19.6852	-1.10966	0.00510533	0.0204887	38.0991	21.5956	26.979	6.56145	8.8909	15.9849	down
FRMD1	6.97498	-1.65623	0.0051374	0.0205961	12.6997	12.0935	10.1171	3.28073	1.77818	1.88058	down
LHX2	15.7302	-1.22956	0.00532741	0.021266	24.3411	17.2765	30.3514	4.3743	13.3363	4.70144	down
OTX1	12.4063	-1.31036	0.00536332	0.0213918	21.1662	20.7318	15.7378	6.56145	1.77818	8.4626	down
ARL14	11.9727	-1.43619	0.00557703	0.0220805	16.9329	10.3659	30.3514	7.65503	0.88909	5.64173	down
TEX26-AS1	17.3726	-1.27599	0.00563838	0.0222654	39.1574	31.0977	10.1171	7.65503	12.4473	3.76115	down
AL365229.1	10.3602	-1.4264	0.00569054	0.0224307	9.52478	19.0041	21.3584	3.28073	7.11272	1.88058	down
MRPL23-AS1	12.5305	-1.41411	0.00573497	0.0225874	24.3411	27.6424	7.86888	9.84218	2.66727	2.82087	down
KLF17	9.86359	-1.57876	0.0059651	0.0233427	23.2828	22.4594	3.37238	5.46788	1.77818	2.82087	down
KRT7-AS	15.2592	-1.28924	0.00598186	0.0234036	28.5744	7.77442	34.8479	6.56145	5.33454	8.4626	down
COL20A1	46.3105	-1.81779	0.00613617	0.0239161	155.571	90.7016	4.4965	9.84218	10.6691	6.58202	down
RN7SL146P	17.0812	-1.13752	0.00618636	0.024078	32.8076	23.3233	20.2343	3.28073	11.5582	11.2835	down
ATRNL1	9.65455	-1.41326	0.00618832	0.0240808	9.52478	23.3233	13.4895	3.28073	2.66727	5.64173	down
NWD1	5.7953	-1.79414	0.00620658	0.0241326	12.6997	9.50207	7.86888	1.09358	2.66727	0.940288	down
AP000695.1	19.6934	-1.22097	0.00624141	0.0242341	42.3324	24.1871	23.6066	6.56145	2.66727	18.8058	down
RAB11FIP4	13.8956	-1.1488	0.00630826	0.0244547	15.8746	25.9147	20.2343	7.65503	7.11272	6.58202	down
AC011447.3	16.5672	-1.09508	0.00638503	0.024664	17.9913	23.3233	31.4755	12.0293	8.00181	6.58202	down
AL161891.1	14.006	-1.14553	0.00644187	0.0248392	26.4577	18.1403	17.986	7.65503	5.33454	8.4626	down
NXPH3	17.8502	-1.05257	0.00655054	0.0252183	32.8076	22.4594	22.4825	6.56145	12.4473	10.3432	down
COL5A1-AS1	18.1794	-1.03277	0.00675413	0.0258179	25.3994	25.9147	26.979	14.2165	6.22363	10.3432	down
AL121906.1	13.0013	-1.27943	0.00675583	0.0258179	22.2245	13.8212	24.7308	3.28073	2.66727	11.2835	down
S100A14	17.969	-1.09366	0.00683659	0.0260693	32.8076	28.5062	17.986	5.46788	8.00181	15.0446	down
GCKR	21.2476	-1.1641	0.00696701	0.0265073	29.6327	29.37	37.0961	4.3743	4.44545	22.5669	down
ITGAM	7.73319	-1.56717	0.00699037	0.0265651	11.6414	18.1403	8.993	1.09358	0.88909	5.64173	down
FNDC7	10.5618	-1.41968	0.00703211	0.0266924	27.516	13.8212	10.1171	1.09358	8.00181	2.82087	down
PKD1L2	12.7897	-1.32214	0.00705978	0.0267809	30.691	24.1871	5.62063	4.3743	6.22363	5.64173	down
CHD5	23.5534	-1.11769	0.00715087	0.0270799	47.6239	41.4636	15.7378	13.1229	18.6709	4.70144	down
ALOX12P2	14.3141	-1.12136	0.00736005	0.0277533	20.1079	26.7786	16.8619	7.65503	9.77999	4.70144	down
TMEM236	20.5062	-1.16852	0.00737711	0.0277961	55.0321	23.3233	14.6136	8.7486	5.33454	15.9849	down
AC005622.1	10.0201	-1.25332	0.0075194	0.0282177	14.8163	18.1403	13.4895	5.46788	4.44545	3.76115	down
GFI1	14.7499	-1.1593	0.00752409	0.0282296	28.5744	22.4594	15.7378	3.28073	6.22363	12.2237	down
AC104211.1	6.41892	-1.63016	0.00752801	0.0282296	10.5831	16.4127	5.62063	2.18715	0.88909	2.82087	down
LINC01239	13.3366	-1.33801	0.00759213	0.0284249	10.5831	17.2765	35.972	5.46788	9.77999	0.940288	down
C2-AS1	7.97039	-1.55364	0.00761218	0.028489	14.8163	20.7318	4.4965	2.18715	0.88909	4.70144	down
AC084117.1	38.3745	-1.04841	0.00763897	0.0285673	52.9155	80.3357	33.7238	37.1816	20.4491	5.64173	down
CCL26	9.39923	-1.59124	0.00764733	0.028588	17.9913	27.6424	2.24825	1.09358	1.77818	5.64173	down
RPL34P22	6.74425	-1.55669	0.00776816	0.0289462	11.6414	15.5488	6.74475	1.09358	3.55636	1.88058	down
AL645933.4	10.9183	-1.20903	0.00780451	0.0290359	12.6997	17.2765	20.2343	4.3743	6.22363	4.70144	down
LINC01293	11.3221	-1.38718	0.00790989	0.0293606	32.8076	16.4127	5.62063	7.65503	3.55636	1.88058	down
ZNF98	9.02063	-1.38518	0.00797174	0.0295227	15.8746	7.77442	20.2343	1.09358	4.44545	4.70144	down
AC109635.6	8.37254	-1.36825	0.00813593	0.0300337	12.6997	12.9574	14.6136	5.46788	3.55636	0.940288	down
FOXH1	12.8585	-1.2038	0.00814779	0.0300604	24.3411	15.5488	19.1101	10.9358	5.33454	1.88058	down
LINC00659	7.82625	-1.51702	0.00818747	0.0301326	13.758	4.31912	21.3584	1.09358	2.66727	3.76115	down
NXF3	16.7352	-1.11084	0.00823396	0.0302694	26.4577	13.8212	34.8479	4.3743	12.4473	8.4626	down
AC012213.1	11.5212	-1.45029	0.00823583	0.0302706	19.0496	34.553	3.37238	6.56145	0.88909	4.70144	down
CEACAM1	16.4692	-1.01026	0.00825155	0.0303169	26.4577	23.3233	21.3584	7.65503	11.5582	8.4626	down
PI16	11.1654	-1.34136	0.00834675	0.0306205	13.758	16.4127	23.6066	1.09358	1.77818	10.3432	down
SSTR3	8.0113	-1.35539	0.00843404	0.0308478	9.52478	15.5488	13.4895	2.18715	3.55636	3.76115	down
DGCR9	11.6733	-1.20169	0.00863738	0.0315027	26.4577	17.2765	10.1171	4.3743	7.11272	4.70144	down
FHIT	9.77057	-1.25435	0.00866608	0.0315907	14.8163	17.2765	13.4895	6.56145	1.77818	4.70144	down
BASP1-AS1	23.389	-1.07843	0.00877743	0.031906	40.2158	38.8721	24.7308	8.7486	24.0054	3.76115	down
SRMS	39.9366	-1.02077	0.00897011	0.0324696	86.7814	70.8336	15.7378	31.7137	20.4491	14.1043	down
JPH4	8.0973	-1.32599	0.00918825	0.0331519	9.52478	14.685	14.6136	3.28073	1.77818	4.70144	down
C11orf45	16.5548	-1.19071	0.00919736	0.0331696	21.1662	41.4636	13.4895	14.2165	7.11272	1.88058	down
AC022613.3	6.16875	-1.528	0.00938978	0.0336856	5.29155	14.685	11.2413	2.18715	2.66727	0.940288	down
DNAH2	18.8129	-1.00271	0.00949144	0.0339351	32.8076	25.9147	22.4825	13.1229	4.44545	14.1043	down
BEAN1-AS1	6.93414	-1.38918	0.00958328	0.034216	13.758	11.2297	8.993	2.18715	3.55636	1.88058	down
TUBB4A	8.84854	-1.23663	0.00998956	0.0353427	12.6997	12.0935	16.8619	3.28073	5.33454	2.82087	down
FAM153A	24.747	-1.02973	0.0101287	0.0356922	33.8659	43.1912	31.4755	13.1229	24.0054	2.82087	down
AC078850.1	8.31274	-1.24944	0.0102003	0.0359187	10.5831	12.9574	15.7378	3.28073	3.55636	3.76115	down
BARX1	22.4837	-1.11207	0.0103062	0.0362064	42.3324	49.238	10.1171	9.84218	18.6709	4.70144	down
LINC01572	14.4427	-1.02435	0.0103224	0.0362481	25.3994	16.4127	21.3584	9.84218	8.00181	5.64173	down
MSH5-SAPCD1	22.9226	-1.00817	0.0103375	0.0362837	31.7493	36.2806	31.4755	17.4972	2.66727	17.8655	down
AC107308.1	22.7286	-1.00372	0.0103743	0.0363801	29.6327	15.5488	53.958	8.7486	11.5582	16.9252	down
AP000781.2	10.5021	-1.2573	0.0103954	0.036441	21.1662	20.7318	7.86888	7.65503	0.88909	4.70144	down
LINC01271	9.66968	-1.16908	0.0105869	0.0369367	13.758	12.9574	17.986	3.28073	5.33454	4.70144	down
TMEM40	6.96578	-1.34325	0.0106219	0.0370216	14.8163	11.2297	7.86888	3.28073	1.77818	2.82087	down
TEX29	15.0491	-1.03992	0.0106313	0.0370478	22.2245	22.4594	21.3584	14.2165	5.33454	4.70144	down
AS3MT	15.8338	-1.06868	0.0108478	0.0376542	25.3994	22.4594	22.4825	16.4036	3.55636	4.70144	down
DMBX1	19.1003	-1.03789	0.0108679	0.0377171	47.6239	24.1871	12.3654	13.1229	9.77999	7.52231	down
EEF1A1P19	11.3878	-1.13889	0.01089	0.0377598	25.3994	15.5488	11.2413	3.28073	5.33454	7.52231	down
DUOXA2	10.1598	-1.31039	0.0109473	0.0379116	22.2245	21.5956	5.62063	8.7486	0.88909	1.88058	down
AC068338.2	8.97265	-1.21394	0.0115087	0.0394839	11.6414	9.50207	21.3584	2.18715	4.44545	4.70144	down
UBE2QL1	8.07292	-1.25898	0.0115423	0.0395714	12.6997	14.685	11.2413	3.28073	0.88909	5.64173	down
AL035446.1	7.70617	-1.2811	0.0116294	0.0398094	8.46647	12.9574	15.7378	5.46788	2.66727	0.940288	down
SLC7A9	12.2706	-1.1266	0.0118512	0.040431	24.3411	25.0509	6.74475	6.56145	6.22363	4.70144	down
AP003108.1	15.1734	-1.04134	0.0118606	0.0404562	26.4577	28.5062	12.3654	4.3743	7.11272	12.2237	down
AC107050.1	7.54625	-1.34205	0.0119432	0.0406525	4.23324	8.63825	24.7308	2.18715	2.66727	2.82087	down
ARHGDIG	13.9871	-1.12179	0.0119505	0.0406702	27.516	28.5062	7.86888	9.84218	2.66727	7.52231	down
DNAH3	9.20553	-1.16397	0.0120149	0.0408179	14.8163	11.2297	16.8619	3.28073	6.22363	2.82087	down
AL021392.1	7.86819	-1.32608	0.0120281	0.0408414	17.9913	16.4127	4.4965	1.09358	5.33454	1.88058	down
PITX3	10.4783	-1.19281	0.0120579	0.0409213	21.1662	22.4594	5.62063	4.3743	2.66727	6.58202	down
ITIH3	8.8599	-1.26915	0.0122074	0.0412992	21.1662	17.2765	4.4965	6.56145	1.77818	1.88058	down
TOB1-AS1	10.9459	-1.08319	0.0122688	0.041442	17.9913	14.685	16.8619	4.3743	8.00181	3.76115	down
ANGPT4	7.52381	-1.3016	0.0123317	0.0416113	11.6414	5.18295	20.2343	4.3743	0.88909	2.82087	down
CLDN2	20.1491	-1.00873	0.0127799	0.0428565	29.6327	47.5104	11.2413	13.1229	6.22363	13.164	down
AC004900.1	13.1536	-1.00424	0.0128883	0.0431604	20.1079	16.4127	21.3584	6.56145	9.77999	4.70144	down
RNASEH2A	10.6585	-1.13579	0.0131945	0.04399	20.1079	18.1403	11.2413	3.28073	1.77818	9.40288	down
AC117382.2	6.21391	-1.29165	0.0134195	0.0446096	6.34986	12.9574	11.2413	2.18715	2.66727	1.88058	down
IL18	9.32565	-1.19162	0.0134586	0.0447088	15.8746	9.50207	19.1101	8.7486	1.77818	0.940288	down
NALCN	11.5096	-1.09967	0.0135178	0.0448826	19.0496	10.3659	23.6066	2.18715	4.44545	9.40288	down
AC099489.3	6.13703	-1.36202	0.0135323	0.0449156	10.5831	17.2765	3.37238	1.09358	3.55636	0.940288	down
UTS2R	6.35933	-1.29592	0.0136342	0.0451883	13.758	12.0935	5.62063	2.18715	3.55636	0.940288	down
FAAHP1	9.11345	-1.24551	0.0140053	0.0462099	31.7493	11.2297	2.24825	2.18715	4.44545	2.82087	down
NLRP3	11.1344	-1.04782	0.0140184	0.0462374	22.2245	12.0935	15.7378	7.65503	5.33454	3.76115	down
TCAF2P1	9.79873	-1.12958	0.0141846	0.0467219	13.758	20.7318	11.2413	1.09358	4.44545	7.52231	down
FBLL1	15.5689	-1.00486	0.0141941	0.0467221	21.1662	31.9615	15.7378	6.56145	14.2254	3.76115	down
SASH3	7.20273	-1.26461	0.0143964	0.0472284	11.6414	20.7318	3.37238	1.09358	3.55636	2.82087	down
RN7SL481P	9.25125	-1.09962	0.0148273	0.0483975	21.1662	10.3659	11.2413	5.46788	4.44545	2.82087	down
AP002449.1	9.41943	-1.05646	0.0153282	0.0497406	15.8746	11.2297	15.7378	5.46788	4.44545	3.76115	down
CDH6	409.745	2.74798	1.43e-44	7.79e-42	87.8397	108.842	116.909	626.619	723.719	794.544	up
FENDRR	1390.6	2.12474	7.46e-41	2.91e-38	485.764	579.627	471.008	2065.76	2374.76	2366.71	up
SELE	94.6826	5.31667	2.7e-30	4.24e-28	1.05831	2.59147	10.1171	189.189	174.262	190.879	up
COL1A1	10389.9	1.59373	2.12e-27	2.63e-25	4925.37	5675.33	4728.07	16078.8	16698.9	14233.1	up
FGF7	3613.33	1.62559	4.13e-27	4.93e-25	1574.76	1829.58	1836.82	5065.44	5264.3	6109.05	up
PRKG2	208.23	2.46357	4.84e-25	5.07e-23	60.3236	45.7827	82.0611	361.973	381.42	317.817	up
MAP1A	2452.21	2.28115	9.22e-25	9.4e-23	705.892	818.042	926.279	2927.5	3944.89	5390.67	up
TBX2	2698.3	1.75607	1.31e-24	1.31e-22	1152.5	1306.97	1180.33	4330.56	4826.87	3392.56	up
BHMT2	202.31	2.37883	1.79e-24	1.75e-22	62.4403	66.5145	61.8269	297.453	298.734	426.891	up
COLEC12	779.588	2.57878	3.27e-24	3.06e-22	209.545	173.629	269.79	1060.77	1077.58	1886.22	up
SMOC1	1526.15	2.14564	9.41e-24	8.61e-22	424.382	573.58	653.117	2461.64	3062.03	1982.13	up
ENC1	577.658	2.11376	9.84e-24	8.94e-22	179.913	215.092	241.687	963.44	1138.04	727.783	up
TSPYL5	339.968	1.80981	5.87e-23	5.04e-21	122.764	164.127	157.378	511.793	545.901	537.845	up
WNT5A	6289.85	1.42569	1.52e-22	1.28e-20	3118.84	3145.19	3849	9133.54	9505.26	8987.28	up
REX1BD	554.726	1.69017	2.45e-21	1.91e-19	277.277	241.871	255.176	762.222	790.401	1001.41	up
CCDC68	1352.23	1.82908	3.73e-21	2.82e-19	538.679	520.023	689.089	2269.17	2423.66	1672.77	up
VWA5A	479.835	1.85863	9.59e-21	7.05e-19	196.846	246.19	165.246	711.918	868.641	690.172	up
MLLT11	786.418	2.43684	1e-20	7.34e-19	207.429	215.092	291.148	963.44	1101.58	1939.81	up
UCHL1	4255.16	2.41364	6.03e-20	4.18e-18	1099.58	1054.73	1757.01	5296.19	6057.37	10266.1	up
EHD3	357.766	1.81048	4.1e-19	2.65e-17	176.738	169.31	119.157	535.852	632.143	513.397	up
CCDC9B	861.987	1.42241	4.34e-19	2.79e-17	487.881	415.5	482.25	1137.32	1270.51	1378.46	up
GPX8	872.644	1.54595	6.89e-19	4.33e-17	466.714	493.244	351.851	1217.15	1358.53	1348.37	up
ANTXR1	3257.83	1.18671	8.42e-19	5.26e-17	1910.25	2035.17	1955.98	4415.86	4901.55	4328.15	up
ZNF70	357.986	1.42646	6.69e-18	3.83e-16	189.437	196.952	186.605	511.793	561.016	502.114	up
SLC2A10	1629.02	1.28934	8.84e-18	5.02e-16	814.898	939.842	1045.44	2341.35	2306.3	2326.27	up
PSMG3-AS1	114.717	2.4811	1.19e-17	6.72e-16	43.3907	34.553	22.4825	161.849	243.611	182.416	up
TMEM98	508.191	1.73073	1.45e-17	8.12e-16	230.711	241.007	218.08	916.416	856.194	586.74	up
TMEM119	358.46	1.71437	2.34e-17	1.28e-15	166.155	184.859	139.392	553.349	648.147	458.861	up
TMEM168	352.139	1.46492	2.34e-17	1.28e-15	164.038	184.859	203.467	517.261	547.679	495.532	up
RAMP1	584.443	1.64406	2.43e-17	1.32e-15	238.12	259.147	334.989	957.972	972.664	743.768	up
PTGIR	293.814	2.05334	4.08e-17	2.19e-15	109.006	88.974	134.895	554.443	536.121	339.444	up
ZNF362	268.65	1.49977	6.23e-17	3.3e-15	132.289	146.85	133.771	403.529	424.985	370.474	up
C14orf132	1379.94	1.28123	8.75e-17	4.54e-15	824.423	852.595	701.454	1961.87	2132.04	1807.23	up
COL7A1	47910.3	1.36252	1.17e-16	5.96e-15	23859.6	23650.7	31682.3	74051.5	70572.4	63645.3	up
RIPOR2	429.643	1.48033	2.4e-16	1.19e-14	221.187	261.739	183.232	627.712	644.59	639.396	up
ZNF618	366.425	1.76771	2.42e-16	1.2e-14	189.437	184.859	111.288	594.905	586.799	531.263	up
FOXF1	3213.18	1.45266	4.22e-16	2.06e-14	1652.02	1845.13	1565.91	3987.18	4385.88	5842.95	up
CXCL5	9864.99	1.9582	4.28e-16	2.09e-14	3182.34	2811.75	5765.64	15272.9	14868.3	17289.1	up
FER1L6	458.75	1.69243	5.56e-16	2.69e-14	205.312	203.863	225.949	630.993	575.241	911.139	up
IL11	65211.3	2.00649	6.93e-16	3.33e-14	18516.2	19061.2	37972.9	97790.8	104737	113190	up
SYT11	900.317	1.1226	7.3e-16	3.49e-14	560.904	578.763	539.58	1241.21	1273.18	1208.27	up
MIR34AHG	530.344	1.34821	7.45e-16	3.56e-14	305.851	274.696	302.39	778.626	848.192	672.306	up
ADGRL4	252.175	1.60037	7.77e-16	3.7e-14	121.706	100.204	146.136	382.751	397.423	364.832	up
CLGN	1212.86	1.46564	1.29e-15	5.98e-14	564.079	545.937	788.012	1616.3	1848.42	1914.43	up
PHLDA3	749.961	1.24009	3.21e-15	1.43e-13	409.566	475.968	431.664	953.598	1085.58	1143.39	up
SMO	401.654	1.62103	3.24e-15	1.45e-13	196.846	238.416	140.516	627.712	619.696	586.74	up
ZDHHC1	356.21	1.30908	3.35e-15	1.49e-13	197.904	211.637	194.474	504.138	547.679	481.428	up
F2RL2	395.019	1.63842	3.85e-15	1.71e-13	159.805	214.229	187.729	513.98	545.901	748.47	up
TRNP1	428.776	1.43373	3.96e-15	1.75e-13	184.146	233.233	264.169	663.8	600.136	627.172	up
JAM3	432.395	1.31071	4.54e-15	2e-13	248.703	269.513	213.584	644.116	623.252	595.203	up
PDGFRA	3477.15	1.93478	6.07e-15	2.64e-13	1274.2	1595.48	1319.72	6558.17	6863.77	3251.52	up
AEBP1	3964.38	1.24484	9.93e-15	4.17e-13	2060.53	2224.35	2663.05	5230.57	5291.86	6315.92	up
EID1	2293.94	1.19386	1.02e-14	4.25e-13	1311.25	1442.59	1373.68	3212.92	3639.93	2783.25	up
TECPR1	517.502	1.28101	1.27e-14	5.29e-13	315.376	276.424	299.017	653.958	745.946	814.29	up
SEPTIN11	2789.71	1.22553	1.61e-14	6.66e-13	1537.72	1497.01	1902.02	3674.41	3751.96	4375.16	up
KLHL5	4706.1	1.06012	1.68e-14	6.92e-13	2955.86	2886.04	3201.51	6174.33	6015.58	7003.27	up
SLC6A15	2345.54	1.42282	2.04e-14	8.35e-13	1099.58	1185.17	1461.36	3128.72	4204.51	2993.88	up
KRCC1	290.671	1.3126	2.44e-14	9.87e-13	175.679	164.127	151.757	404.623	413.427	434.413	up
EMILIN1	7450.94	1.47578	2.49e-14	1.01e-12	3515.7	3805.15	4225.59	12682.2	12452.6	8024.42	up
PKD2	1260.29	1.46168	2.75e-14	1.1e-12	524.921	608.133	838.597	1705.98	1980	1904.08	up
PDLIM3	259.366	1.50767	3.32e-14	1.31e-12	143.93	126.982	124.778	378.377	329.852	452.279	up
ADAM33	565.011	1.29355	3.29e-14	1.31e-12	314.318	369.717	279.907	801.591	870.419	754.111	up
FKBP14	1259.09	1.17899	5.35e-14	2.08e-12	734.467	666.873	879.066	1768.31	1707.05	1798.77	up
BPGM	367.126	1.52677	5.56e-14	2.16e-12	198.962	208.182	146.136	501.951	499.669	647.859	up
CBSL	92.2729	2.39614	6.53e-14	2.51e-12	29.6327	18.1403	37.0961	199.031	116.471	153.267	up
LDAH	141.235	1.68489	7.09e-14	2.7e-12	76.1983	58.7401	60.7028	209.966	198.267	243.535	up
DGKI	323.057	1.83774	7.87e-14	2.99e-12	121.706	126.982	161.874	401.342	424.985	701.455	up
UCN2	1067.66	1.43794	8.06e-14	3.06e-12	439.198	545.074	705.951	1528.82	1725.72	1461.21	up
CRLF1	315.238	1.68092	8.77e-14	3.32e-12	106.889	133.029	197.846	466.957	516.561	470.144	up
SLC35B4	693.541	1.34056	9.3e-14	3.49e-12	347.125	375.764	432.788	945.943	1185.16	874.468	up
SERPINB7	1385.58	1.34782	1.42e-13	5.22e-12	700.601	697.971	900.424	1805.49	1808.41	2400.56	up
TMEM204	370.63	1.25037	1.52e-13	5.56e-12	239.178	215.092	192.225	498.67	537.01	541.606	up
ADAM23	183.323	1.56845	1.87e-13	6.78e-12	84.6647	107.114	77.5646	263.552	309.403	257.639	up
DPY19L3	656.517	1.07967	1.92e-13	6.93e-12	393.691	425.866	428.292	901.106	933.544	856.603	up
TNIP3	101.375	1.79793	2.42e-13	8.69e-12	42.3324	38.8721	50.5856	171.691	144.922	159.849	up
CD248	1049.6	1.88449	2.56e-13	9.14e-12	395.808	561.486	337.238	1879.86	2064.47	1058.76	up
RAB36	150.869	1.68343	2.89e-13	1.02e-11	55.0321	86.3825	66.3234	229.651	252.502	215.326	up
TBX2-AS1	155.195	1.65501	3.25e-13	1.14e-11	60.3236	73.4251	84.3094	246.054	265.838	201.222	up
TCF21	385.094	1.95821	3.48e-13	1.22e-11	131.23	123.527	201.218	491.015	487.221	876.349	up
IGFBP5	136484	1.64543	4.03e-13	1.4e-11	51633.9	66414.3	77061	216936	261921	144936	up
TMEM132B	229.821	2.33106	4.18e-13	1.44e-11	89.9563	48.3742	79.8129	274.487	284.509	601.785	up
RRM2B	1223.27	1.07065	4.59e-13	1.57e-11	765.158	735.115	835.225	1534.29	1645.71	1824.16	up
TBXAS1	404.474	1.43002	4.73e-13	1.62e-11	174.621	196.952	270.914	547.881	620.585	615.889	up
GSPT2	171.052	1.52116	5.29e-13	1.81e-11	82.5481	101.931	73.0681	239.493	263.171	266.102	up
IDH1	321.059	1.28926	5.8e-13	1.97e-11	173.563	209.909	164.122	429.775	469.439	479.547	up
VPS9D1	651.221	1.11226	6.24e-13	2.12e-11	430.732	360.215	427.168	913.136	916.652	859.424	up
SEL1L3	1270.74	1.4823	7.68e-13	2.57e-11	534.446	680.694	744.171	1979.37	2272.51	1413.25	up
IDE	610.127	1.37515	8.33e-13	2.79e-11	281.51	307.522	408.057	800.497	841.079	1022.09	up
LINC00205	465.713	1.21051	9.04e-13	3e-11	279.394	291.973	256.301	624.432	597.468	744.708	up
TRIM2	286.165	1.43949	1.09e-12	3.58e-11	141.813	167.582	141.64	341.196	432.987	491.771	up
ABCC4	1393.77	1.05797	1.12e-12	3.65e-11	833.948	932.067	909.417	1749.72	2114.26	1823.22	up
SLC25A15	389.802	1.64075	1.22e-12	3.95e-11	178.854	207.318	164.122	618.964	753.948	415.607	up
GNG11	2186.89	1.19257	1.27e-12	4.13e-11	1210.71	1143.7	1569.28	2791.9	3126.04	3279.73	up
PTGS1	9183.93	1.25215	1.36e-12	4.39e-11	4645.98	5075.84	6261.38	11576.6	12068.5	15475.3	up
PDGFRB	2248.17	1.08224	1.41e-12	4.56e-11	1395.91	1467.64	1399.54	3146.22	3448.78	2630.93	up
TRPV4	120.05	1.65965	1.73e-12	5.54e-11	47.6239	65.6507	53.958	184.814	201.823	166.431	up
ITGA2	12453	1.14574	1.92e-12	6.1e-11	6645.12	7112.73	9117.78	15912.6	17887.6	18042.3	up
COLEC10	305.294	2.02485	2.3e-12	7.22e-11	71.965	87.2463	187.729	470.237	505.892	508.696	up
IFFO1	589.534	1.14873	2.31e-12	7.22e-11	363	378.355	339.486	728.321	803.737	924.303	up
DESI1	953.818	1.34585	2.56e-12	7.93e-11	510.105	514.84	555.318	1132.94	1243.84	1765.86	up
PXDN	13817.2	1.17289	2.71e-12	8.33e-11	7288.58	7753.69	9990.1	19672.3	20998.5	17199.8	up
ERCC2	455.164	1.10866	2.92e-12	8.89e-11	257.169	291.973	302.39	600.373	648.147	630.934	up
STOX2	76.1715	2.20412	2.93e-12	8.92e-11	17.9913	31.0977	28.1031	135.603	151.145	93.0885	up
TPST1	762.591	1.15978	2.98e-12	9.04e-11	424.382	475.968	490.119	1021.4	1223.39	940.288	up
DNM3OS	297.824	1.91967	3.99e-12	1.2e-10	114.297	97.6122	147.26	380.564	347.634	699.575	up
SLC9A7P1	71.9861	3.25847	4.12e-12	1.23e-10	13.758	10.3659	13.4895	141.071	207.158	46.0741	up
RASGRF2	1798.28	1.48939	5.07e-12	1.5e-10	778.916	736.843	1241.03	2392.74	2493.01	3147.15	up
CYP2S1	290.36	1.44606	5.07e-12	1.5e-10	129.114	171.901	154.005	465.863	482.776	338.504	up
TTC30A	46.765	2.57224	5.9e-12	1.73e-10	14.8163	6.9106	16.8619	71.0824	85.3526	85.5662	up
SNX19	1294.15	1.05036	6.39e-12	1.86e-10	810.665	832.727	848.714	1563.81	1706.16	2002.81	up
MMP3	45327.7	1.91727	7.18e-12	2.07e-10	12698.7	13178.5	28719.1	64397.4	61625.5	91347.1	up
NDN	262.868	1.78382	9.29e-12	2.63e-10	135.464	139.94	65.1993	454.927	435.654	346.026	up
DNAJC10	3009.17	1.13243	1.01e-11	2.86e-10	1680.6	1684.46	2193.17	4243.07	4558.36	3695.33	up
DNALI1	171.798	1.45758	1.08e-11	3.02e-10	71.965	102.795	92.1783	282.142	240.054	241.654	up
HCG11	264.415	1.35728	1.11e-11	3.12e-10	143.93	173.629	115.785	413.372	379.641	360.13	up
GPR68	989.742	1.60922	1.33e-11	3.7e-10	523.863	439.687	455.271	1265.27	1093.58	2160.78	up
PIGM	164.348	1.5066	1.61e-11	4.43e-10	89.9563	82.9272	76.4405	195.75	255.169	285.848	up
NRG1	10596.2	1.82774	1.64e-11	4.48e-10	3329.44	3443.21	6646.95	13249.8	14261.9	22645.9	up
ERFE	186.092	1.4066	2.04e-11	5.5e-10	85.7231	88.974	123.654	284.33	264.949	268.922	up
CARMN	82.6522	2.38471	2.08e-11	5.6e-10	25.3994	31.0977	17.986	147.633	192.933	80.8648	up
ZNF542P	244.295	1.16461	2.11e-11	5.67e-10	144.988	155.488	142.764	339.008	344.078	339.444	up
LINC02593	360.864	1.90885	2.29e-11	6.13e-10	168.271	158.944	107.916	704.263	703.27	322.519	up
ZNF512B	848.742	1.10836	2.36e-11	6.28e-10	546.088	503.61	536.208	1154.82	1354.08	997.646	up
THY1	537.383	1.37428	2.64e-11	7e-10	285.744	323.934	264.169	872.673	904.204	573.576	up
ACAD8	593.445	1.13605	2.91e-11	7.65e-10	353.475	393.04	346.231	719.573	793.957	954.393	up
DTWD1	564.822	1.15728	3.24e-11	8.46e-10	334.426	315.296	379.954	739.257	704.159	915.841	up
CYB5R1	528.979	1.60047	3.36e-11	8.74e-10	253.994	234.097	273.162	565.379	709.494	1137.75	up
PNMA8A	37.5698	2.62527	4.1e-11	1.06e-09	8.46647	8.63825	12.3654	61.2402	77.3508	57.3576	up
GABPB1-IT1	331.23	1.23507	4.38e-11	1.13e-09	185.204	185.722	209.087	422.12	427.652	557.591	up
EBF3	73.744	2.20388	4.52e-11	1.17e-09	22.2245	18.1403	34.8479	99.5154	102.245	165.491	up
FAM89A	194.289	1.28992	4.81e-11	1.23e-09	94.1895	111.433	124.778	285.423	264.06	285.848	up
LINC01006	84.205	1.87311	5.06e-11	1.29e-09	41.2741	31.9615	30.3514	143.258	101.356	157.028	up
NEO1	1696.65	1.12621	5.92e-11	1.5e-09	930.254	939.842	1269.14	2387.28	2533.02	2120.35	up
GPX7	163.418	1.50111	6.65e-11	1.67e-09	81.4898	85.5187	80.937	238.399	301.401	192.759	up
PRKACB	385.838	1.13503	6.9e-11	1.73e-09	233.886	247.054	229.322	485.548	501.447	617.769	up
CEP126	58.0669	2.15547	7.26e-11	1.81e-09	17.9913	19.0041	23.6066	76.5503	87.1308	124.118	up
AREG	22401.8	1.76556	8.44e-11	2.08e-09	7553.15	9753.45	11879.8	41530.7	44829.7	18864.1	up
ADAMTS7	1309.5	1.65576	8.48e-11	2.09e-09	443.432	570.988	807.122	2264.79	2447.66	1322.99	up
BDNF	1468.42	1.51065	9e-11	2.21e-09	567.254	602.95	1046.56	2201.37	2541.91	1850.49	up
ZNF154	296.183	1.437	9.43e-11	2.32e-09	125.939	132.165	207.963	457.115	471.218	382.697	up
PRMT6	106.335	1.92434	1.03e-10	2.5e-09	27.516	47.5104	51.7098	134.51	152.034	224.729	up
ZNF532	758.038	1.0664	1.24e-10	3e-09	441.315	520.886	481.126	1146.07	1074.02	884.811	up
SLC6A9	458.997	1.34664	1.29e-10	3.1e-09	214.837	213.365	329.369	611.309	766.396	618.71	up
ZNF771	235.634	1.30217	1.29e-10	3.1e-09	132.289	129.574	136.019	287.61	317.405	410.906	up
ZMAT3	954.99	1.03511	1.54e-10	3.67e-09	539.738	666.873	640.751	1265.27	1444.77	1172.54	up
MFSD9	317.71	1.07805	1.59e-10	3.78e-09	192.612	189.178	220.329	412.278	448.99	442.876	up
ZC3H7B	2017.7	1.02811	1.67e-10	3.95e-09	1144.03	1209.35	1564.78	2705.51	2765.07	2717.43	up
GPC4	726.973	1.03138	1.84e-10	4.33e-09	411.682	497.563	499.112	1064.05	1005.56	883.871	up
MFAP2	472.443	1.3536	2.3e-10	5.34e-09	255.053	260.011	259.673	838.772	739.723	481.428	up
HSD17B2	525.327	2.08794	2.32e-10	5.39e-09	84.6647	158.08	324.872	874.86	929.988	779.499	up
HSPB8	462.899	1.80989	2.51e-10	5.81e-09	177.796	179.676	231.57	503.045	533.454	1151.85	up
GRIA4	54.9653	2.21765	2.59e-10	5.99e-09	12.6997	15.5488	26.979	79.831	80.0181	114.715	up
FICD	963.205	1.451	3.13e-10	7.14e-09	412.741	426.73	659.861	1237.93	1189.6	1852.37	up
ALDH2	1213.72	1.00637	3.23e-10	7.34e-09	688.959	779.17	912.79	1569.28	1768.4	1563.7	up
UGGT1	3683.17	1.00852	3.87e-10	8.77e-09	2167.42	2146.6	2902.49	4816.11	5050.92	5015.5	up
KDM5D	432.038	1.48185	3.96e-10	8.94e-09	157.688	197.816	305.762	568.659	607.248	755.052	up
DOLK	235.742	1.28024	4.31e-10	9.66e-09	135.464	126.118	140.516	300.733	296.956	414.667	up
TRHDE	460.017	1.25567	5e-10	1.11e-08	222.245	225.458	347.355	627.712	697.936	639.396	up
C1orf54	146.575	1.38732	5.23e-10	1.15e-08	66.6735	94.1569	74.1923	229.651	226.718	188.058	up
RIPOR3	3393.79	1.50462	6.04e-10	1.33e-08	1469.99	1481.46	2170.69	4064.82	3960.01	7215.77	up
SAMD11	751.436	1.57631	6.68e-10	1.46e-08	341.834	409.453	337.238	1246.68	1511.45	661.963	up
LRRC17	262.376	1.18101	7.29e-10	1.58e-08	153.455	181.403	134.895	359.786	408.092	336.623	up
ABCD1	550.482	1.01731	8.17e-10	1.76e-08	360.883	343.802	368.713	649.584	730.832	849.08	up
NIPAL2	138.357	1.34952	8.9e-10	1.9e-08	65.6152	81.1995	79.8129	224.183	205.38	173.953	up
DIO2	130.507	2.00209	9.86e-10	2.09e-08	59.2653	54.421	33.7238	118.106	222.272	295.251	up
CTHRC1	1328.75	1.14174	1e-09	2.11e-08	909.088	862.097	658.737	2093.1	1950.66	1498.82	up
FST	4380.85	1.32035	1.01e-09	2.13e-08	1825.58	2061.95	3407.22	6206.04	6659.28	6125.04	up
ALDH1L2	736.108	1.35339	1.05e-09	2.2e-08	376.758	280.743	548.573	1139.51	1051.79	1019.27	up
DHX57	222.072	1.20689	1.13e-09	2.36e-08	118.531	156.352	116.909	299.64	298.734	342.265	up
HOXB6	323.556	1.09137	1.16e-09	2.41e-08	179.913	196.088	231.57	445.085	406.314	482.368	up
LSM10	268.479	1.29578	1.16e-09	2.42e-08	160.863	132.165	160.75	335.728	334.298	487.069	up
SELENBP1	210.787	1.6177	1.18e-09	2.45e-08	78.3149	89.8378	130.399	343.383	402.758	220.027	up
RGS5	6798.48	1.77711	1.24e-09	2.57e-08	1852.04	2283.09	4628.02	11337.1	13233.2	7457.43	up
ERICD	53.1252	2.13504	1.26e-09	2.61e-08	14.8163	12.0935	29.2273	83.1117	99.5781	79.9245	up
GRK5	830.229	1.08894	1.29e-09	2.66e-08	419.091	517.431	623.889	1159.19	1218.05	1043.72	up
BEX4	367.582	1.0504	1.34e-09	2.75e-08	249.761	196.952	258.549	503.045	497.89	499.293	up
ACP2	489.259	1.00889	1.34e-09	2.76e-08	304.793	325.662	327.12	623.338	756.616	598.023	up
VWA8	103.859	1.52518	1.53e-09	3.12e-08	59.2653	53.5571	41.5926	136.697	144.922	187.117	up
LEPROTL1	464.089	1.00798	1.57e-09	3.17e-08	330.193	298.02	279.907	606.934	569.907	699.575	up
NRK	37.4555	2.72462	1.68e-09	3.39e-08	7.40817	10.3659	8.993	54.6788	42.6763	100.611	up
WIPF1	449.402	1.03963	1.8e-09	3.61e-08	286.802	333.436	243.935	624.432	628.587	579.218	up
FOXL1	979.79	1.37144	1.86e-09	3.74e-08	395.808	440.551	750.916	1504.76	1523.9	1262.81	up
ATP9A	1057.24	1.00326	2e-09	3.99e-08	668.852	740.298	663.234	1503.67	1598.58	1168.78	up
PRRX2	449.956	1.20926	2.04e-09	4.05e-08	209.545	256.556	328.245	698.795	665.928	540.666	up
ARHGEF6	206.388	1.3336	2.29e-09	4.51e-08	121.706	82.0634	138.267	307.295	320.072	268.922	up
NCF2	58.5631	2.29827	2.51e-09	4.91e-08	12.6997	9.50207	33.7238	87.486	95.1326	112.835	up
DNAJC15	262.865	1.12162	2.74e-09	5.35e-08	186.262	147.714	151.757	323.698	367.194	400.563	up
TSPAN11	298.319	1.61568	3.05e-09	5.89e-08	117.472	120.072	184.357	500.858	584.132	283.027	up
GJA1	22745.9	1.17654	3.04e-09	5.89e-08	12578	12836.4	15130.7	36503.5	37093.7	22332.8	up
PCDHGB5	142.776	1.62663	3.13e-09	6.04e-08	73.0233	70.8336	56.2063	247.148	270.283	139.163	up
BLOC1S4	266.272	1.18445	3.3e-09	6.34e-08	144.988	145.986	185.481	312.763	379.641	428.771	up
EDA2R	336.351	1.32372	3.46e-09	6.61e-08	177.796	148.578	232.694	493.203	585.021	380.817	up
PTHLH	229.099	1.13273	3.65e-09	6.97e-08	117.472	139.076	164.122	302.92	320.961	330.041	up
TMEM241	188.805	1.14148	3.86e-09	7.33e-08	114.297	101.931	129.274	249.335	258.725	279.266	up
EPB41L3	988.656	1.18028	4.01e-09	7.6e-08	502.697	488.061	780.143	1286.04	1346.08	1528.91	up
MAP10	27.5039	2.9451	4.12e-09	7.8e-08	3.17493	6.9106	6.74475	64.521	32.8963	50.7756	up
DCHS1	2101.68	1.11548	4.24e-09	8.02e-08	1239.28	1415.81	1234.29	3222.77	3362.54	2135.39	up
HERC2P2	1485.7	1.16435	4.35e-09	8.21e-08	751.4	752.391	1178.08	2217.77	2163.16	1851.43	up
CCDC136	241.131	1.09814	4.61e-09	8.64e-08	176.738	136.484	137.143	347.757	328.963	319.698	up
CPXM1	1116.3	1.61929	4.7e-09	8.8e-08	361.942	396.496	813.867	1935.63	1919.55	1270.33	up
NAV1	2475.4	1.13753	4.8e-09	8.98e-08	1460.47	1382.12	1686.19	2973.43	2874.43	4475.77	up
PSAT1	460.984	1.11626	5.08e-09	9.43e-08	249.761	277.288	325.996	553.349	590.356	769.156	up
FAM214A	290.888	1.04191	5.08e-09	9.43e-08	175.679	194.361	188.853	343.383	431.209	411.846	up
POLR1A	669.456	1.10118	5.31e-09	9.84e-08	412.741	386.994	448.526	788.468	820.63	1159.38	up
CALHM5	32.72	2.3895	5.38e-09	9.95e-08	8.46647	11.2297	8.993	66.7081	43.5654	57.3576	up
PLAT	37393.3	1.15418	5.94e-09	1.09e-07	18542.6	19260.7	30053.5	55248.5	54952.9	46301.7	up
ALG1L6P	121.166	1.25394	6.27e-09	1.15e-07	71.965	74.2889	61.8269	173.878	180.485	164.55	up
LINC00632	122.584	1.32183	6.6e-09	1.2e-07	71.965	77.7442	52.8339	189.189	169.816	173.953	up
ELN	927.696	3.58216	6.65e-09	1.21e-07	79.3732	69.9698	221.453	1211.68	1213.61	2770.09	up
CLBA1	168.609	1.16403	7.4e-09	1.33e-07	112.181	89.8378	102.295	258.084	232.052	217.207	up
PINK1-AS	139.985	1.17938	8.18e-09	1.47e-07	78.3149	81.1995	91.0541	196.844	205.38	187.117	up
TNFRSF11B	4877.86	1.13904	8.35e-09	1.5e-07	2273.25	2697.73	3938.93	6831.57	7076.27	6449.44	up
ME1	1097.44	1.00918	8.43e-09	1.51e-07	694.251	839.638	607.028	1302.45	1669.71	1471.55	up
ALG14	72.277	1.49588	8.7e-09	1.56e-07	32.8076	38.8721	37.0961	102.796	111.136	110.954	up
ZNF280D	203.354	1.12304	8.84e-09	1.58e-07	123.822	140.803	109.04	297.453	296.067	252.938	up
PRSS35	318.124	1.80203	9.2e-09	1.63e-07	115.356	193.497	92.1783	456.021	743.279	308.415	up
PDGFD	144.06	1.52588	9.83e-09	1.74e-07	47.6239	72.5613	93.3024	231.838	250.723	168.312	up
EXTL2	382.593	1.02597	1.2e-08	2.11e-07	209.545	237.552	293.397	524.916	545.901	484.249	up
PRPH2	83.7536	1.39936	1.37e-08	2.36e-07	45.5073	45.7827	41.5926	117.013	136.031	116.596	up
GYG2	109.458	1.48932	1.47e-08	2.53e-07	55.0321	60.4677	49.4615	170.598	202.713	118.476	up
BMERB1	1351.47	1.03509	1.6e-08	2.72e-07	695.309	851.731	1054.43	1925.79	1975.56	1606.01	up
L3MBTL2	328.672	1.10215	1.62e-08	2.76e-07	182.029	172.765	257.425	433.056	447.212	479.547	up
SOX5	320.241	1.32409	1.64e-08	2.79e-07	128.055	183.131	218.08	565.379	468.55	358.25	up
FJX1	606.672	1.14371	1.64e-08	2.79e-07	320.668	323.071	460.891	960.159	893.535	681.709	up
KCNJ15	202.412	2.04562	1.81e-08	3.06e-07	64.5569	59.6039	96.6748	192.469	211.603	589.561	up
BBS4	222.964	1.16319	1.91e-08	3.22e-07	123.822	154.625	122.53	270.113	293.4	373.294	up
L3MBTL3	134.511	1.23957	2.02e-08	3.39e-07	66.6735	93.2931	71.944	181.534	185.82	207.804	up
PIR	69.5636	2.13272	2.08e-08	3.49e-07	23.2828	31.0977	16.8619	90.7668	72.0163	183.356	up
PREPL	538.462	1.04248	2.15e-08	3.59e-07	286.802	315.296	430.54	725.041	691.712	781.38	up
HERC2P3	563.04	1.07974	2.26e-08	3.75e-07	291.035	331.709	436.161	880.328	761.061	677.948	up
ITGB2	146.369	1.41411	2.34e-08	3.86e-07	58.207	74.2889	97.7989	250.429	232.942	164.55	up
STK36	658.888	1.04702	2.47e-08	4.05e-07	371.467	425.002	463.14	1002.81	991.335	699.575	up
LEPR	648.575	1.44719	2.54e-08	4.16e-07	278.335	317.024	405.809	1182.16	1149.59	558.531	up
TIMM13	459.666	1.04223	2.64e-08	4.31e-07	298.443	258.284	324.872	547.881	573.463	755.052	up
SLFN5	1433.86	1.04068	2.71e-08	4.42e-07	818.073	761.03	1171.34	1896.26	1817.3	2139.16	up
SPRY4-AS1	50.0309	1.73283	2.78e-08	4.51e-07	26.4577	19.0041	20.2343	83.1117	81.7963	69.5813	up
RASSF8-AS1	1221.25	1.05137	2.81e-08	4.56e-07	713.301	672.056	944.265	1885.32	1759.51	1353.07	up
TNFRSF19	507.583	1.2055	2.9e-08	4.7e-07	295.268	369.717	227.073	728.321	855.305	569.815	up
TMTC1	710.805	1.53956	3.02e-08	4.86e-07	237.061	303.203	501.36	817.994	898.87	1506.34	up
MOCOS	112.106	1.25471	3.16e-08	5.06e-07	52.9155	72.5613	66.3234	152.007	168.038	160.789	up
PTPRN	7884.11	1.23168	3.33e-08	5.32e-07	4554.96	4858.15	4288.54	13117.4	13512.4	6973.18	up
ZNF439	69.9681	1.50255	3.58e-08	5.67e-07	41.2741	37.1445	25.8549	101.703	107.58	106.253	up
ID3	1981.41	1.34841	3.8e-08	6.01e-07	863.58	902.697	1460.24	3243.54	3470.12	1948.28	up
GPR37	250.232	1.56439	4.13e-08	6.49e-07	96.3062	108.842	156.253	255.897	322.74	561.352	up
NTN1	974.651	1.14929	4.2e-08	6.59e-07	586.303	609.86	568.807	1649.11	1512.34	921.483	up
TSEN15	208.784	1.0857	4.33e-08	6.77e-07	132.289	113.161	146.136	273.394	260.503	327.22	up
ZNF300	100.858	1.45948	4.43e-08	6.91e-07	42.3324	39.7359	73.0681	149.82	159.147	141.043	up
MIR31HG	327.425	1.12572	4.51e-08	7.03e-07	178.854	196.952	224.825	389.313	400.09	574.516	up
PDE1C	1012.3	1.36289	4.53e-08	7.07e-07	403.216	475.968	755.412	1676.45	1727.5	1035.26	up
PTPN13	460.026	1.09008	4.58e-08	7.13e-07	241.295	295.428	322.624	615.683	771.73	513.397	up
BRF2	150.265	1.23754	4.65e-08	7.22e-07	94.1895	89.8378	75.3164	206.686	176.04	259.52	up
SERPINF1	1522.37	1.10114	5.18e-08	8.02e-07	786.324	927.748	1110.64	2355.56	2399.65	1554.3	up
ENG	2039.03	1.0537	5.26e-08	8.13e-07	1350.4	1459	1069.04	2751.44	3409.66	2194.63	up
LRRK2	104.154	1.38642	5.49e-08	8.44e-07	45.5073	45.7827	75.3164	150.913	164.482	142.924	up
ELOVL4	173.766	1.13935	5.71e-08	8.76e-07	81.4898	108.842	125.902	242.774	240.054	243.535	up
CCPG1	249.538	1.14351	6.05e-08	9.24e-07	134.405	137.348	182.108	279.955	360.971	402.443	up
ETV1	603.076	1.3518	6.17e-08	9.4e-07	335.484	351.577	291.148	984.218	1139.81	516.218	up
PLEKHG1	49.3812	1.71825	6.29e-08	9.57e-07	20.1079	17.2765	28.1031	77.6439	83.5745	69.5813	up
TSPAN13	286.84	1.37459	6.41e-08	9.72e-07	150.28	188.314	120.281	413.372	560.127	288.669	up
LINC00654	27.6388	2.26929	6.49e-08	9.82e-07	8.46647	9.50207	7.86888	49.2109	40.009	50.7756	up
ZNF502	48.6188	1.69028	6.74e-08	1.01e-06	23.2828	21.5956	20.2343	64.521	75.5726	86.5065	up
TMEFF2	97.4324	1.65592	6.72e-08	1.01e-06	38.0991	28.5062	67.4475	117.013	168.038	165.491	up
MYO1F	484.663	1.24644	7.26e-08	1.09e-06	305.851	243.599	283.28	835.492	792.179	447.577	up
EMILIN2	381.564	1.45565	7.51e-08	1.12e-06	147.105	139.94	297.893	641.929	620.585	441.936	up
RHBDD3	482.499	1.01891	7.6e-08	1.13e-06	284.685	298.883	350.727	548.975	614.361	797.365	up
TTC5	104.09	1.35019	7.73e-08	1.15e-06	61.3819	66.5145	40.4685	132.323	156.48	167.371	up
ACVRL1	1359.88	1.5302	7.91e-08	1.17e-06	540.796	729.932	723.937	2466.01	2702.83	995.765	up
LPAR1	3395.78	1.07139	8.09e-08	1.2e-06	1689.06	1821.81	2873.26	4720.97	4878.44	4391.15	up
SDK1	845.987	1.00472	8.11e-08	1.2e-06	556.671	607.269	484.498	1279.48	1266.95	881.05	up
PCNX2	131.103	1.30513	8.32e-08	1.22e-06	68.7901	67.3783	82.0611	217.622	211.603	139.163	up
HMCN1	159.162	1.35029	8.44e-08	1.24e-06	68.7901	65.6507	124.778	221.996	231.163	242.594	up
PRDM11	103.412	1.38102	8.72e-08	1.28e-06	37.0408	69.9698	57.3304	143.258	151.145	161.73	up
PCDHGA6	90.2434	1.38004	8.78e-08	1.29e-06	50.7988	54.421	38.2203	147.633	142.254	108.133	up
SHC4	78.9821	1.52604	9.21e-08	1.34e-06	42.3324	39.7359	33.7238	145.446	128.029	84.626	up
ZNF3	407.226	1.01756	9.36e-08	1.36e-06	276.219	283.335	228.197	604.747	610.805	440.055	up
PCDH18	1165.02	1.07947	1e-07	1.45e-06	523.863	755.847	904.921	1603.18	1785.29	1417.01	up
A2M	3728.69	1.17787	1.05e-07	1.51e-06	1773.73	2206.21	2661.93	6297.9	5855.55	3576.86	up
SLC10A7	228.198	1.5208	1.05e-07	1.52e-06	84.6647	71.6975	180.984	318.23	344.078	369.533	up
PCDHGA12	233.696	1.18543	1.08e-07	1.55e-06	109.006	172.765	131.523	375.096	346.745	267.042	up
FANCF	54.2138	1.59739	1.1e-07	1.57e-06	25.3994	24.1871	26.979	74.3631	74.6836	99.6706	up
RELN	195.801	1.03241	1.13e-07	1.62e-06	115.356	135.621	124.778	252.616	242.722	303.713	up
LNX1	90.0982	1.7032	1.15e-07	1.64e-06	33.8659	27.6424	58.4545	172.785	153.813	94.0288	up
LRRC8C-DT	58.2071	1.6172	1.18e-07	1.68e-06	35.9825	25.9147	19.1101	89.6732	99.5781	78.9842	up
EGF	23.3377	2.58507	1.42e-07	2e-06	6.34986	7.77442	3.37238	36.088	33.7854	52.6561	up
MXRA8	2100.59	1.2007	1.52e-07	2.14e-06	1216	1443.45	1037.57	3480.85	3523.46	1902.2	up
DIXDC1	220.933	1.37988	1.67e-07	2.34e-06	109.006	147.714	94.4265	299.64	446.323	228.49	up
SLITRK6	153.702	1.59609	1.77e-07	2.47e-06	58.207	105.387	51.7098	255.897	299.623	151.386	up
TRHDE-AS1	175.815	1.05564	2.09e-07	2.88e-06	91.0146	121.799	120.281	218.715	244.5	258.579	up
PAMR1	3322.46	1.02673	2.1e-07	2.9e-06	2029.84	1999.75	2362.91	5310.4	5051.81	3180.06	up
C9orf50	33.8405	2.00102	2.16e-07	2.97e-06	7.40817	12.0935	17.986	50.3045	56.0127	59.2382	up
DAZL	33.3008	2.932	2.34e-07	3.19e-06	1.05831	2.59147	16.8619	61.2402	40.009	78.0439	up
DRP2	119.021	1.25244	2.43e-07	3.3e-06	70.9067	82.9272	48.3374	178.253	181.374	152.327	up
TANGO2	500.06	1.10718	2.43e-07	3.31e-06	321.726	300.611	300.141	540.226	599.247	938.408	up
MAPRE3	536.198	1.0622	2.5e-07	3.38e-06	309.026	288.518	415.926	609.122	688.156	906.438	up
MAP9	133.482	1.11273	2.66e-07	3.59e-06	91.0146	85.5187	68.5716	184.814	203.602	167.371	up
FYB2	23.621	2.51584	2.72e-07	3.67e-06	3.17493	9.50207	5.62063	51.398	39.12	32.9101	up
PCDHGA11	112.4	1.45735	2.87e-07	3.86e-06	62.4403	57.8763	50.5856	174.972	222.272	106.253	up
SRRM3	99.1947	1.3284	2.98e-07	4e-06	62.4403	54.421	44.965	178.253	142.254	112.835	up
AL353593.1	94.7332	1.31647	3.07e-07	4.12e-06	49.7405	46.6465	59.5786	172.785	116.471	123.178	up
IL21R	28.2202	2.18472	3.12e-07	4.17e-06	6.34986	12.0935	8.993	36.088	56.9018	48.895	up
RPS6KA2	1027.81	1.18587	3.5e-07	4.63e-06	550.321	624.545	640.751	1683.01	1785.29	882.931	up
CACNA2D1	223.385	1.15231	3.58e-07	4.73e-06	91.0146	144.259	166.371	340.102	284.509	314.056	up
ATP8B4	323.479	1.74192	3.62e-07	4.78e-06	94.1895	96.7484	225.949	523.823	723.719	276.445	up
PCDHGB7	242.022	1.1482	4.1e-07	5.35e-06	152.397	147.714	136.019	325.885	441.878	248.236	up
KCNF1	160.209	1.47164	4.12e-07	5.37e-06	59.2653	107.114	74.1923	263.552	307.625	149.506	up
WLS	2978.82	1.24512	4.13e-07	5.38e-06	1595.93	1610.17	1890.78	3047.79	3281.63	6446.62	up
MSTO1	396.769	1.06889	4.2e-07	5.47e-06	207.429	207.318	331.617	586.156	479.219	568.874	up
CSDC2	146.418	1.05958	4.23e-07	5.49e-06	83.6064	108.842	83.1853	212.154	203.602	187.117	up
SERP2	43.6605	1.70475	4.23e-07	5.5e-06	21.1662	17.2765	19.1101	64.521	85.3526	54.5367	up
CRELD2	2723.91	1.23165	4.26e-07	5.52e-06	1149.32	1167.03	2376.4	3922.66	4085.37	3642.68	up
TMX4	1581.24	1.04371	4.26e-07	5.52e-06	899.563	877.646	1234.29	1780.34	1914.21	2781.37	up
COLGALT2	43.4173	1.74671	4.56e-07	5.88e-06	23.2828	15.5488	16.8619	82.0182	72.0163	50.7756	up
RABL2A	294.599	1.00897	4.56e-07	5.88e-06	194.729	224.594	150.633	433.056	422.318	342.265	up
TMEM140	141.763	1.17522	4.72e-07	6.07e-06	73.0233	76.8804	102.295	171.691	183.153	243.535	up
NEK3	55.9853	1.44723	4.82e-07	6.18e-06	28.5744	26.7786	30.3514	73.2696	95.1326	81.8051	up
LINC01252	69.3301	1.39283	4.86e-07	6.23e-06	40.2158	31.9615	37.0961	108.264	80.9072	117.536	up
SRSF8	221.433	1.04262	4.86e-07	6.24e-06	134.405	155.488	131.523	263.552	269.394	374.235	up
AL161421.1	71.9164	1.38169	5.3e-07	6.73e-06	32.8076	31.0977	50.5856	97.3282	104.024	115.655	up
RBM45	68.6229	1.45337	5.64e-07	7.15e-06	44.449	38.0083	21.3584	109.358	95.1326	103.432	up
AC114284.1	74.5642	1.25865	5.71e-07	7.22e-06	38.0991	42.3274	46.0891	102.796	115.582	102.491	up
LINC00475	49.1765	1.74896	5.81e-07	7.33e-06	24.3411	16.4127	22.4825	50.3045	80.9072	100.611	up
PEX11B	130.723	1.02404	5.94e-07	7.49e-06	82.5481	85.5187	83.1853	172.785	192.933	167.371	up
TFPI2	66251.8	1.2514	6.03e-07	7.58e-06	29372.3	29510	53882.7	77397.8	79746	127602	up
MEIS3P1	102.909	1.26434	7.15e-07	8.83e-06	41.2741	55.2848	77.5646	142.165	142.254	158.909	up
LINC00623	80.5192	1.48076	7.37e-07	9.06e-06	28.5744	33.6892	58.4545	129.042	95.1326	138.222	up
PLEKHM3	165.909	1.17843	7.57e-07	9.28e-06	80.4315	110.57	102.295	200.124	197.378	304.653	up
TTC8	303.875	1.2003	7.83e-07	9.55e-06	206.37	175.356	149.509	320.418	370.751	600.844	up
CFAP46	27.4643	1.99421	7.89e-07	9.61e-06	11.6414	9.50207	8.993	42.6494	51.5672	40.4324	up
TMEM25	111.59	1.31781	8.42e-07	1.02e-05	53.9738	75.1528	52.8339	201.218	170.705	115.655	up
PARD3B	99.5854	1.18504	8.45e-07	1.02e-05	58.207	53.5571	64.0751	127.948	124.473	169.252	up
LYSMD2	91.5328	1.13388	8.43e-07	1.02e-05	50.7988	54.421	60.7028	129.042	124.473	129.76	up
IL1R1	6877.68	1.13519	8.85e-07	1.06e-05	3178.1	3643.61	5631.87	10278.5	11528.8	7005.15	up
CHRM2	159.967	1.5027	9.01e-07	1.08e-05	66.6735	84.6548	84.3094	180.44	159.147	384.578	up
DOK6	105.273	1.42514	9.66e-07	1.15e-05	76.1983	55.2848	30.3514	158.568	179.596	131.64	up
SLC16A6	1819.24	1.37837	9.71e-07	1.16e-05	823.365	752.391	1302.86	1902.82	1967.56	4166.42	up
TCIM	2535.34	1.16611	9.8e-07	1.17e-05	1104.87	1145.43	2262.86	3652.54	3612.37	3433.93	up
ZNF662	49.0433	1.67136	1.04e-06	1.24e-05	28.5744	24.1871	12.3654	63.4274	94.2435	71.4619	up
QPCT	76.5837	1.40191	1.04e-06	1.24e-05	44.449	42.3274	32.5996	87.486	103.134	149.506	up
NUP50-DT	220.143	1.3124	1.05e-06	1.24e-05	144.988	138.212	77.5646	262.458	262.282	435.354	up
TSEN2	76.7508	1.21538	1.05e-06	1.24e-05	42.3324	41.4636	49.4615	99.5154	111.136	116.596	up
ANKRD35	29.999	2.31378	1.13e-06	1.33e-05	6.34986	17.2765	2.24825	47.0237	50.6781	56.4173	up
LIF-AS1	48.6886	1.84468	1.24e-06	1.45e-05	13.758	14.685	30.3514	60.1467	62.2363	110.954	up
GADD45G	74.7146	1.45782	1.25e-06	1.46e-05	30.691	50.9657	30.3514	124.668	129.807	81.8051	up
ERCC8	161.712	1.02155	1.27e-06	1.48e-05	109.006	99.3399	102.295	213.247	184.042	262.34	up
PLAU	9960.05	1.26212	1.28e-06	1.5e-05	5222.76	4880.61	6702.03	10072.9	10563.3	22318.7	up
CLEC14A	99.4238	1.82987	1.34e-06	1.55e-05	34.9242	59.6039	24.7308	211.06	193.822	72.4022	up
AC015922.2	68.4268	1.34353	1.35e-06	1.56e-05	30.691	33.6892	46.0891	111.545	105.802	82.7454	up
DDX11L2	72.6586	1.35133	1.36e-06	1.58e-05	46.5656	35.4168	34.8479	79.831	122.694	116.596	up
AL162595.1	54.3799	1.61853	1.44e-06	1.66e-05	28.5744	31.9615	13.4895	77.6439	70.2381	104.372	up
RASIP1	109.676	1.22033	1.51e-06	1.73e-05	49.7405	54.421	85.4335	170.598	134.253	163.61	up
MMP13	40.5952	1.91278	1.55e-06	1.76e-05	9.52478	9.50207	28.1031	63.4274	57.7908	75.2231	up
COL3A1	17571.8	1.22306	1.56e-06	1.78e-05	8432.61	10635.4	11182.8	30539.2	31114.6	13526	up
LSAMP	985.307	1.05517	1.58e-06	1.79e-05	745.05	659.962	451.898	1548.5	1508.79	997.646	up
LY96	83.6996	1.24813	1.58e-06	1.8e-05	57.1487	50.9657	33.7238	109.358	131.585	119.417	up
CROT	80.1091	1.28576	1.73e-06	1.95e-05	59.2653	32.8253	41.5926	111.545	124.473	110.954	up
SCRN3	83.5549	1.23939	1.79e-06	2.01e-05	50.7988	41.4636	50.5856	100.609	110.247	147.625	up
ETFRF1	89.7203	1.23184	1.95e-06	2.17e-05	35.9825	58.7401	58.4545	146.539	118.249	120.357	up
LCMT2	107.886	1.12485	2e-06	2.22e-05	63.4986	54.421	78.6888	127.948	159.147	163.61	up
TNFSF18	16.1778	2.95993	2.18e-06	2.4e-05	3.17493	1.72765	4.4965	40.4623	29.34	17.8655	up
PINLYP	156.007	1.17374	2.19e-06	2.42e-05	88.898	68.2422	119.157	259.177	228.496	172.073	up
LINC00865	16.5815	2.60312	2.42e-06	2.64e-05	2.11662	4.31912	5.62063	31.7137	28.4509	27.2684	up
AC008875.3	75.0395	1.17855	2.44e-06	2.66e-05	43.3907	45.7827	42.7168	115.919	93.3544	109.073	up
C5AR2	28.2125	2.07705	2.55e-06	2.77e-05	7.40817	5.18295	16.8619	53.5852	37.3418	48.895	up
FMN2	213.741	1.07159	2.58e-06	2.8e-05	147.105	122.663	129.274	254.803	236.498	392.1	up
DNAH7	22.5473	2.22015	2.69e-06	2.89e-05	10.5831	6.04677	4.4965	29.5265	48.8999	35.731	up
ZNF583	83.1192	1.16246	2.69e-06	2.9e-05	42.3324	49.238	56.2063	107.17	110.247	133.521	up
SHISA2	21.2787	2.42139	2.72e-06	2.93e-05	4.23324	3.4553	10.1171	26.2458	33.7854	49.8353	up
SEMA4G	132.269	1.18155	2.73e-06	2.93e-05	101.598	65.6507	65.1993	228.557	184.042	148.566	up
FBLN5	462.358	1.06647	2.83e-06	3.04e-05	294.21	289.381	281.031	746.912	760.172	402.443	up
PRKAR2B	779.285	1.07757	2.92e-06	3.13e-05	413.799	463.01	572.18	1255.42	1282.07	689.231	up
ITGA11	1455.98	1.13681	2.94e-06	3.14e-05	746.108	721.294	1155.6	1608.65	1644.82	2859.42	up
MDFI	41.9611	1.48522	3.1e-06	3.3e-05	22.2245	21.5956	17.986	67.8017	66.6817	55.477	up
MTFMT	150.171	1.08217	3.46e-06	3.65e-05	103.714	91.5654	83.1853	161.849	196.489	264.221	up
HYOU1	11353.2	1.22041	3.69e-06	3.87e-05	4356	4529.9	10478	15513.5	16212.6	17029.6	up
AL135818.1	44.3202	1.7653	3.72e-06	3.89e-05	20.1079	12.9574	22.4825	63.4274	44.4545	102.491	up
EDNRB	1637.77	1.00565	3.77e-06	3.93e-05	836.064	986.488	1338.83	2513.04	2549.02	1603.19	up
POP1	87.4966	1.35593	3.99e-06	4.14e-05	52.9155	32.8253	53.958	112.638	98.689	173.953	up
LINC00869	51.1815	1.71714	4.2e-06	4.32e-05	10.5831	17.2765	38.2203	74.3631	94.2435	72.4022	up
LMOD1	31.0174	1.84899	4.29e-06	4.4e-05	14.8163	14.685	6.74475	51.398	37.3418	61.1187	up
ERO1B	1525.04	1.20451	4.3e-06	4.4e-05	595.828	637.503	1408.53	2118.26	2156.93	2233.18	up
TIRAP	145.194	1.03366	4.3e-06	4.4e-05	95.2478	80.3357	101.171	153.101	223.162	218.147	up
PCDHGA5	42.5613	1.58901	4.48e-06	4.58e-05	12.6997	17.2765	29.2273	72.176	67.5708	56.4173	up
SEMA6D	4218.46	1.04725	4.52e-06	4.61e-05	1907.07	2189.8	3883.85	5759.86	6108.05	5462.14	up
LINC02725	90.1501	1.11906	4.56e-06	4.64e-05	47.6239	59.6039	56.2063	123.574	146.7	107.193	up
SLC22A31	270.823	1.35394	4.65e-06	4.73e-05	159.805	173.629	96.6748	464.77	515.672	214.386	up
PLPP7	43.032	1.49816	4.7e-06	4.77e-05	27.516	16.4127	19.1101	74.3631	57.7908	62.9993	up
LNCOG	79.4095	1.7099	4.86e-06	4.91e-05	30.691	35.4168	35.972	69.9888	86.2417	218.147	up
PRXL2A	340.583	1.11559	4.89e-06	4.93e-05	218.012	258.284	141.64	530.384	554.792	340.384	up
MTND2P28	4792.87	1.04971	4.98e-06	5.01e-05	2178	2481.77	4368.35	5833.13	6427.23	7468.71	up
AC092683.1	38.2682	1.92834	5.12e-06	5.14e-05	8.46647	12.0935	22.4825	84.2053	67.5708	34.7907	up
SH3BGRL2	67.6172	1.22286	5.15e-06	5.17e-05	33.8659	46.6465	34.8479	85.2989	96.9108	108.133	up
LINC00638	45.5244	1.46338	5.24e-06	5.25e-05	17.9913	30.2339	19.1101	64.521	77.3508	63.9396	up
FLRT3	200.353	1.25654	5.26e-06	5.27e-05	117.472	128.71	89.93	297.453	397.423	171.132	up
TMC3-AS1	33.6541	1.63034	5.37e-06	5.36e-05	15.8746	13.8212	15.7378	53.5852	41.7872	61.1187	up
CAND2	66.393	1.28436	5.62e-06	5.57e-05	37.0408	44.0551	28.1031	90.7668	81.7963	116.596	up
DAB1	105.805	1.27557	5.71e-06	5.65e-05	51.8572	45.7827	78.6888	167.317	184.931	106.253	up
BDKRB2	4668.71	1.11158	6.06e-06	5.96e-05	2097.57	2013.58	4375.09	6422.57	6424.56	6678.87	up
BLOC1S2	412.736	1.02508	6.3e-06	6.18e-05	250.819	233.233	303.514	433.056	480.998	774.798	up
LIMD2	694.074	1.09063	6.32e-06	6.19e-05	363	343.802	571.056	1116.54	1119.36	650.68	up
SCAT8	91.5985	1.23088	7.04e-06	6.84e-05	33.8659	62.1954	59.5786	119.2	160.036	114.715	up
ABI3	37.2388	1.65923	7.11e-06	6.9e-05	17.9913	16.4127	14.6136	75.4567	61.3472	37.6115	up
IGFBP2	7107.98	1.2581	7.36e-06	7.12e-05	2511.37	3006.97	6317.58	11736.3	11820.5	7255.27	up
FXN	60.7545	1.34462	8.04e-06	7.73e-05	43.3907	31.9615	21.3584	74.3631	102.245	91.208	up
FRAT1	77.4638	1.14683	8.08e-06	7.76e-05	44.449	42.3274	51.7098	87.486	114.693	124.118	up
MOV10L1	41.243	1.43771	8.47e-06	8.09e-05	23.2828	19.868	19.1101	56.8659	73.7945	54.5367	up
ASAH2B	91.4247	1.09942	8.5e-06	8.11e-05	47.6239	54.421	65.1993	133.416	104.024	143.864	up
RNASEL	86.1824	1.33626	8.54e-06	8.15e-05	66.6735	39.7359	31.4755	117.013	100.467	161.73	up
ZNF117	288.723	1.06293	8.6e-06	8.21e-05	158.746	207.318	171.991	459.302	479.219	255.758	up
IFNE	129.111	1.06271	8.82e-06	8.41e-05	60.3236	74.2889	106.792	160.756	176.929	195.58	up
GMFG	53.9386	1.25601	9.5e-06	9.01e-05	24.3411	31.0977	34.8479	80.9246	80.0181	72.4022	up
SDF2L1	1580.23	1.23564	9.87e-06	9.34e-05	629.694	568.397	1478.22	2096.38	2111.59	2597.08	up
MTERF1	76.5265	1.14618	1.06e-05	9.98e-05	51.8572	44.9189	39.3444	101.703	91.5763	129.76	up
[truncated: 331 more rows]
